# Supplementary material for: A Global Regulation Inducing the Shape of Growing Folded Leaves
Source: PLoS One. 2009 Nov 23;4(11):e7968. doi: 10.1371/journal.pone.0007968 (PMC2776983; doi:10.1371/journal.pone.0007968)
Supplement: File S1 — Data & Software (2.38 MB ZIP) [file pone.0007968.s001.zip]

Archive with 577 entries (556 files):
- Supporting Information/
- Supporting Information/.DS_Store
- __MACOSX/
- __MACOSX/Supporting Information/
- __MACOSX/Supporting Information/._.DS_Store
- Supporting Information/figure 11 - data/
- Supporting Information/figure 11 - data/.DS_Store
- __MACOSX/Supporting Information/figure 11 - data/
- __MACOSX/Supporting Information/figure 11 - data/._.DS_Store
- Supporting Information/figure 11 - data/corrige_angle.m
- __MACOSX/Supporting Information/figure 11 - data/._corrige_angle.m
- Supporting Information/figure 11 - data/manual.rtf
- __MACOSX/Supporting Information/figure 11 - data/._manual.rtf
- Supporting Information/figure 11 - data/fit_explicite_courbe_pointe2.m
- __MACOSX/Supporting Information/figure 11 - data/._fit_explicite_courbe_pointe2.m
- Supporting Information/figure 11 - data/fit_pointe_creux2.m
- __MACOSX/Supporting Information/figure 11 - data/._fit_pointe_creux2.m
- Supporting Information/figure 11 - data/prevision_pointe_pointe_art.m
- __MACOSX/Supporting Information/figure 11 - data/._prevision_pointe_pointe_art.m
- Supporting Information/figure 11 - data/Data figure 11/
- Supporting Information/figure 11 - data/Data figure 11/.DS_Store
- __MACOSX/Supporting Information/figure 11 - data/Data figure 11/
- __MACOSX/Supporting Information/figure 11 - data/Data figure 11/._.DS_Store
- Supporting Information/figure 11 - data/Data figure 11/data.mat
- __MACOSX/Supporting Information/figure 11 - data/Data figure 11/._data.mat
- __MACOSX/Supporting Information/figure 11 - data/._Data figure 11
- __MACOSX/Supporting Information/._figure 11 - data
- Supporting Information/to read first.rtf
- Supporting Information/figure 8 and 10 - data /
- Supporting Information/figure 8 and 10 - data /.DS_Store
- __MACOSX/Supporting Information/figure 8 and 10 - data /
- __MACOSX/Supporting Information/figure 8 and 10 - data /._.DS_Store
- Supporting Information/figure 8 and 10 - data /angle_et_longueur.m
- __MACOSX/Supporting Information/figure 8 and 10 - data /._angle_et_longueur.m
- Supporting Information/figure 8 and 10 - data /corrige_angle.m
- __MACOSX/Supporting Information/figure 8 and 10 - data /._corrige_angle.m
- Supporting Information/figure 8 and 10 - data /tout_f8.m
- __MACOSX/Supporting Information/figure 8 and 10 - data /._tout_f8.m
- Supporting Information/figure 8 and 10 - data /manual.rtf
- __MACOSX/Supporting Information/figure 8 and 10 - data /._manual.rtf
- Supporting Information/figure 8 and 10 - data /data figure 8/
- Supporting Information/figure 8 and 10 - data /data figure 8/.DS_Store
- __MACOSX/Supporting Information/figure 8 and 10 - data /data figure 8/
- __MACOSX/Supporting Information/figure 8 and 10 - data /data figure 8/._.DS_Store
- Supporting Information/figure 8 and 10 - data /data figure 8/nervure_10_1.mat
- __MACOSX/Supporting Information/figure 8 and 10 - data /data figure 8/._nervure_10_1.mat
- Supporting Information/figure 8 and 10 - data /data figure 8/nervure_10_2.mat
- __MACOSX/Supporting Information/figure 8 and 10 - data /data figure 8/._nervure_10_2.mat
- Supporting Information/figure 8 and 10 - data /data figure 8/nervure_11_1.mat
- __MACOSX/Supporting Information/figure 8 and 10 - data /data figure 8/._nervure_11_1.mat
- Supporting Information/figure 8 and 10 - data /data figure 8/nervure_11_2.mat
- __MACOSX/Supporting Information/figure 8 and 10 - data /data figure 8/._nervure_11_2.mat
- Supporting Information/figure 8 and 10 - data /data figure 8/nervure_11_3.mat
- __MACOSX/Supporting Information/figure 8 and 10 - data /data figure 8/._nervure_11_3.mat
- Supporting Information/figure 8 and 10 - data /data figure 8/nervure_12_1.mat
- __MACOSX/Supporting Information/figure 8 and 10 - data /data figure 8/._nervure_12_1.mat
- Supporting Information/figure 8 and 10 - data /data figure 8/nervure_12_2.mat
- __MACOSX/Supporting Information/figure 8 and 10 - data /data figure 8/._nervure_12_2.mat
- Supporting Information/figure 8 and 10 - data /data figure 8/nervure_13_1.mat
- __MACOSX/Supporting Information/figure 8 and 10 - data /data figure 8/._nervure_13_1.mat
- Supporting Information/figure 8 and 10 - data /data figure 8/nervure_13_2.mat
- __MACOSX/Supporting Information/figure 8 and 10 - data /data figure 8/._nervure_13_2.mat
- Supporting Information/figure 8 and 10 - data /data figure 8/nervure_13_3.mat
- __MACOSX/Supporting Information/figure 8 and 10 - data /data figure 8/._nervure_13_3.mat
- Supporting Information/figure 8 and 10 - data /data figure 8/nervure_13_4.mat
- __MACOSX/Supporting Information/figure 8 and 10 - data /data figure 8/._nervure_13_4.mat
- Supporting Information/figure 8 and 10 - data /data figure 8/nervure_18_1.mat
- __MACOSX/Supporting Information/figure 8 and 10 - data /data figure 8/._nervure_18_1.mat
- Supporting Information/figure 8 and 10 - data /data figure 8/nervure_18_2.mat
- __MACOSX/Supporting Information/figure 8 and 10 - data /data figure 8/._nervure_18_2.mat
- Supporting Information/figure 8 and 10 - data /data figure 8/nervure_19_1.mat
- __MACOSX/Supporting Information/figure 8 and 10 - data /data figure 8/._nervure_19_1.mat
- Supporting Information/figure 8 and 10 - data /data figure 8/nervure_19_2.mat
- __MACOSX/Supporting Information/figure 8 and 10 - data /data figure 8/._nervure_19_2.mat
- Supporting Information/figure 8 and 10 - data /data figure 8/nervure_19_3.mat
- __MACOSX/Supporting Information/figure 8 and 10 - data /data figure 8/._nervure_19_3.mat
- Supporting Information/figure 8 and 10 - data /data figure 8/nervure_19_4.mat
- __MACOSX/Supporting Information/figure 8 and 10 - data /data figure 8/._nervure_19_4.mat
- Supporting Information/figure 8 and 10 - data /data figure 8/nervure_19_5.mat
- __MACOSX/Supporting Information/figure 8 and 10 - data /data figure 8/._nervure_19_5.mat
- Supporting Information/figure 8 and 10 - data /data figure 8/nervure_1_1.mat
- __MACOSX/Supporting Information/figure 8 and 10 - data /data figure 8/._nervure_1_1.mat
- Supporting Information/figure 8 and 10 - data /data figure 8/nervure_1_2.mat
- __MACOSX/Supporting Information/figure 8 and 10 - data /data figure 8/._nervure_1_2.mat
- Supporting Information/figure 8 and 10 - data /data figure 8/nervure_1_3.mat
- __MACOSX/Supporting Information/figure 8 and 10 - data /data figure 8/._nervure_1_3.mat
- Supporting Information/figure 8 and 10 - data /data figure 8/nervure_1_4.mat
- __MACOSX/Supporting Information/figure 8 and 10 - data /data figure 8/._nervure_1_4.mat
- Supporting Information/figure 8 and 10 - data /data figure 8/nervure_1_5.mat
- __MACOSX/Supporting Information/figure 8 and 10 - data /data figure 8/._nervure_1_5.mat
- Supporting Information/figure 8 and 10 - data /data figure 8/nervure_20_1.mat
- __MACOSX/Supporting Information/figure 8 and 10 - data /data figure 8/._nervure_20_1.mat
- Supporting Information/figure 8 and 10 - data /data figure 8/nervure_20_2.mat
- __MACOSX/Supporting Information/figure 8 and 10 - data /data figure 8/._nervure_20_2.mat
- Supporting Information/figure 8 and 10 - data /data figure 8/nervure_20_3.mat
- __MACOSX/Supporting Information/figure 8 and 10 - data /data figure 8/._nervure_20_3.mat
- Supporting Information/figure 8 and 10 - data /data figure 8/nervure_20_4.mat
- __MACOSX/Supporting Information/figure 8 and 10 - data /data figure 8/._nervure_20_4.mat
- Supporting Information/figure 8 and 10 - data /data figure 8/nervure_21_1.mat
- __MACOSX/Supporting Information/figure 8 and 10 - data /data figure 8/._nervure_21_1.mat
- Supporting Information/figure 8 and 10 - data /data figure 8/nervure_21_2.mat
- __MACOSX/Supporting Information/figure 8 and 10 - data /data figure 8/._nervure_21_2.mat
- Supporting Information/figure 8 and 10 - data /data figure 8/nervure_22_2.mat
- __MACOSX/Supporting Information/figure 8 and 10 - data /data figure 8/._nervure_22_2.mat
- Supporting Information/figure 8 and 10 - data /data figure 8/nervure_22_3.mat
- __MACOSX/Supporting Information/figure 8 and 10 - data /data figure 8/._nervure_22_3.mat
- Supporting Information/figure 8 and 10 - data /data figure 8/nervure_23_1.mat
- __MACOSX/Supporting Information/figure 8 and 10 - data /data figure 8/._nervure_23_1.mat
- Supporting Information/figure 8 and 10 - data /data figure 8/nervure_23_2.mat
- __MACOSX/Supporting Information/figure 8 and 10 - data /data figure 8/._nervure_23_2.mat
- Supporting Information/figure 8 and 10 - data /data figure 8/nervure_24_1.mat
- __MACOSX/Supporting Information/figure 8 and 10 - data /data figure 8/._nervure_24_1.mat
- Supporting Information/figure 8 and 10 - data /data figure 8/nervure_24_2.mat
- __MACOSX/Supporting Information/figure 8 and 10 - data /data figure 8/._nervure_24_2.mat
- Supporting Information/figure 8 and 10 - data /data figure 8/nervure_24_3.mat
- __MACOSX/Supporting Information/figure 8 and 10 - data /data figure 8/._nervure_24_3.mat
- Supporting Information/figure 8 and 10 - data /data figure 8/nervure_25_1.mat
- __MACOSX/Supporting Information/figure 8 and 10 - data /data figure 8/._nervure_25_1.mat
- Supporting Information/figure 8 and 10 - data /data figure 8/nervure_25_2.mat
- __MACOSX/Supporting Information/figure 8 and 10 - data /data figure 8/._nervure_25_2.mat
- Supporting Information/figure 8 and 10 - data /data figure 8/nervure_26_1.mat
- __MACOSX/Supporting Information/figure 8 and 10 - data /data figure 8/._nervure_26_1.mat
- Supporting Information/figure 8 and 10 - data /data figure 8/nervure_26_2.mat
- __MACOSX/Supporting Information/figure 8 and 10 - data /data figure 8/._nervure_26_2.mat
- Supporting Information/figure 8 and 10 - data /data figure 8/nervure_26_3.mat
- __MACOSX/Supporting Information/figure 8 and 10 - data /data figure 8/._nervure_26_3.mat
- Supporting Information/figure 8 and 10 - data /data figure 8/nervure_26_4.mat
- __MACOSX/Supporting Information/figure 8 and 10 - data /data figure 8/._nervure_26_4.mat
- Supporting Information/figure 8 and 10 - data /data figure 8/nervure_27_1.mat
- __MACOSX/Supporting Information/figure 8 and 10 - data /data figure 8/._nervure_27_1.mat
- Supporting Information/figure 8 and 10 - data /data figure 8/nervure_27_2.mat
- __MACOSX/Supporting Information/figure 8 and 10 - data /data figure 8/._nervure_27_2.mat
- Supporting Information/figure 8 and 10 - data /data figure 8/nervure_27_3.mat
- __MACOSX/Supporting Information/figure 8 and 10 - data /data figure 8/._nervure_27_3.mat
- Supporting Information/figure 8 and 10 - data /data figure 8/nervure_27_4.mat
- __MACOSX/Supporting Information/figure 8 and 10 - data /data figure 8/._nervure_27_4.mat
- Supporting Information/figure 8 and 10 - data /data figure 8/nervure_27_5.mat
- __MACOSX/Supporting Information/figure 8 and 10 - data /data figure 8/._nervure_27_5.mat
- Supporting Information/figure 8 and 10 - data /data figure 8/nervure_28_1.mat
- __MACOSX/Supporting Information/figure 8 and 10 - data /data figure 8/._nervure_28_1.mat
- Supporting Information/figure 8 and 10 - data /data figure 8/nervure_28_2.mat
- __MACOSX/Supporting Information/figure 8 and 10 - data /data figure 8/._nervure_28_2.mat
- Supporting Information/figure 8 and 10 - data /data figure 8/nervure_28_3.mat
- __MACOSX/Supporting Information/figure 8 and 10 - data /data figure 8/._nervure_28_3.mat
- Supporting Information/figure 8 and 10 - data /data figure 8/nervure_29_1.mat
- __MACOSX/Supporting Information/figure 8 and 10 - data /data figure 8/._nervure_29_1.mat
- Supporting Information/figure 8 and 10 - data /data figure 8/nervure_29_2.mat
- __MACOSX/Supporting Information/figure 8 and 10 - data /data figure 8/._nervure_29_2.mat
- Supporting Information/figure 8 and 10 - data /data figure 8/nervure_29_3.mat
- __MACOSX/Supporting Information/figure 8 and 10 - data /data figure 8/._nervure_29_3.mat
- Supporting Information/figure 8 and 10 - data /data figure 8/nervure_29_4.mat
- __MACOSX/Supporting Information/figure 8 and 10 - data /data figure 8/._nervure_29_4.mat
- Supporting Information/figure 8 and 10 - data /data figure 8/nervure_29_5.mat
- __MACOSX/Supporting Information/figure 8 and 10 - data /data figure 8/._nervure_29_5.mat
- Supporting Information/figure 8 and 10 - data /data figure 8/nervure_2_1.mat
- __MACOSX/Supporting Information/figure 8 and 10 - data /data figure 8/._nervure_2_1.mat
- Supporting Information/figure 8 and 10 - data /data figure 8/nervure_2_2.mat
- __MACOSX/Supporting Information/figure 8 and 10 - data /data figure 8/._nervure_2_2.mat
- Supporting Information/figure 8 and 10 - data /data figure 8/nervure_2_3.mat
- __MACOSX/Supporting Information/figure 8 and 10 - data /data figure 8/._nervure_2_3.mat
- Supporting Information/figure 8 and 10 - data /data figure 8/nervure_2_4.mat
- __MACOSX/Supporting Information/figure 8 and 10 - data /data figure 8/._nervure_2_4.mat
- Supporting Information/figure 8 and 10 - data /data figure 8/nervure_2_5.mat
- __MACOSX/Supporting Information/figure 8 and 10 - data /data figure 8/._nervure_2_5.mat
- Supporting Information/figure 8 and 10 - data /data figure 8/nervure_30_1.mat
- __MACOSX/Supporting Information/figure 8 and 10 - data /data figure 8/._nervure_30_1.mat
- Supporting Information/figure 8 and 10 - data /data figure 8/nervure_30_2.mat
- __MACOSX/Supporting Information/figure 8 and 10 - data /data figure 8/._nervure_30_2.mat
- Supporting Information/figure 8 and 10 - data /data figure 8/nervure_30_3.mat
- __MACOSX/Supporting Information/figure 8 and 10 - data /data figure 8/._nervure_30_3.mat
- Supporting Information/figure 8 and 10 - data /data figure 8/nervure_31_1.mat
- __MACOSX/Supporting Information/figure 8 and 10 - data /data figure 8/._nervure_31_1.mat
- Supporting Information/figure 8 and 10 - data /data figure 8/nervure_31_2.mat
- __MACOSX/Supporting Information/figure 8 and 10 - data /data figure 8/._nervure_31_2.mat
- Supporting Information/figure 8 and 10 - data /data figure 8/nervure_31_3.mat
- __MACOSX/Supporting Information/figure 8 and 10 - data /data figure 8/._nervure_31_3.mat
- Supporting Information/figure 8 and 10 - data /data figure 8/nervure_31_4.mat
- __MACOSX/Supporting Information/figure 8 and 10 - data /data figure 8/._nervure_31_4.mat
- Supporting Information/figure 8 and 10 - data /data figure 8/nervure_31_5.mat
- __MACOSX/Supporting Information/figure 8 and 10 - data /data figure 8/._nervure_31_5.mat
- Supporting Information/figure 8 and 10 - data /data figure 8/nervure_32_1.mat
- __MACOSX/Supporting Information/figure 8 and 10 - data /data figure 8/._nervure_32_1.mat
- Supporting Information/figure 8 and 10 - data /data figure 8/nervure_32_2.mat
- __MACOSX/Supporting Information/figure 8 and 10 - data /data figure 8/._nervure_32_2.mat
- Supporting Information/figure 8 and 10 - data /data figure 8/nervure_32_3.mat
- __MACOSX/Supporting Information/figure 8 and 10 - data /data figure 8/._nervure_32_3.mat
- Supporting Information/figure 8 and 10 - data /data figure 8/nervure_32_4.mat
- __MACOSX/Supporting Information/figure 8 and 10 - data /data figure 8/._nervure_32_4.mat
- Supporting Information/figure 8 and 10 - data /data figure 8/nervure_32_5.mat
- __MACOSX/Supporting Information/figure 8 and 10 - data /data figure 8/._nervure_32_5.mat
- Supporting Information/figure 8 and 10 - data /data figure 8/nervure_32_6.mat
- __MACOSX/Supporting Information/figure 8 and 10 - data /data figure 8/._nervure_32_6.mat
- Supporting Information/figure 8 and 10 - data /data figure 8/nervure_33_1.mat
- __MACOSX/Supporting Information/figure 8 and 10 - data /data figure 8/._nervure_33_1.mat
- Supporting Information/figure 8 and 10 - data /data figure 8/nervure_33_2.mat
- __MACOSX/Supporting Information/figure 8 and 10 - data /data figure 8/._nervure_33_2.mat
- Supporting Information/figure 8 and 10 - data /data figure 8/nervure_33_3.mat
- __MACOSX/Supporting Information/figure 8 and 10 - data /data figure 8/._nervure_33_3.mat
- Supporting Information/figure 8 and 10 - data /data figure 8/nervure_33_4.mat
- __MACOSX/Supporting Information/figure 8 and 10 - data /data figure 8/._nervure_33_4.mat
- Supporting Information/figure 8 and 10 - data /data figure 8/nervure_33_5.mat
- __MACOSX/Supporting Information/figure 8 and 10 - data /data figure 8/._nervure_33_5.mat
- Supporting Information/figure 8 and 10 - data /data figure 8/nervure_34_1.mat
- __MACOSX/Supporting Information/figure 8 and 10 - data /data figure 8/._nervure_34_1.mat
- Supporting Information/figure 8 and 10 - data /data figure 8/nervure_34_2.mat
- __MACOSX/Supporting Information/figure 8 and 10 - data /data figure 8/._nervure_34_2.mat
- Supporting Information/figure 8 and 10 - data /data figure 8/nervure_34_3.mat
- __MACOSX/Supporting Information/figure 8 and 10 - data /data figure 8/._nervure_34_3.mat
- Supporting Information/figure 8 and 10 - data /data figure 8/nervure_34_4.mat
- __MACOSX/Supporting Information/figure 8 and 10 - data /data figure 8/._nervure_34_4.mat
- Supporting Information/figure 8 and 10 - data /data figure 8/nervure_34_5.mat
- __MACOSX/Supporting Information/figure 8 and 10 - data /data figure 8/._nervure_34_5.mat
- Supporting Information/figure 8 and 10 - data /data figure 8/nervure_35_1.mat
- __MACOSX/Supporting Information/figure 8 and 10 - data /data figure 8/._nervure_35_1.mat
- Supporting Information/figure 8 and 10 - data /data figure 8/nervure_35_2.mat
- __MACOSX/Supporting Information/figure 8 and 10 - data /data figure 8/._nervure_35_2.mat
- Supporting Information/figure 8 and 10 - data /data figure 8/nervure_35_3.mat
- __MACOSX/Supporting Information/figure 8 and 10 - data /data figure 8/._nervure_35_3.mat
- Supporting Information/figure 8 and 10 - data /data figure 8/nervure_35_4.mat
- __MACOSX/Supporting Information/figure 8 and 10 - data /data figure 8/._nervure_35_4.mat
- Supporting Information/figure 8 and 10 - data /data figure 8/nervure_35_5.mat
- __MACOSX/Supporting Information/figure 8 and 10 - data /data figure 8/._nervure_35_5.mat
- Supporting Information/figure 8 and 10 - data /data figure 8/nervure_36_1.mat
- __MACOSX/Supporting Information/figure 8 and 10 - data /data figure 8/._nervure_36_1.mat
- Supporting Information/figure 8 and 10 - data /data figure 8/nervure_36_2.mat
- __MACOSX/Supporting Information/figure 8 and 10 - data /data figure 8/._nervure_36_2.mat
- Supporting Information/figure 8 and 10 - data /data figure 8/nervure_36_3.mat
- __MACOSX/Supporting Information/figure 8 and 10 - data /data figure 8/._nervure_36_3.mat
- Supporting Information/figure 8 and 10 - data /data figure 8/nervure_36_4.mat
- __MACOSX/Supporting Information/figure 8 and 10 - data /data figure 8/._nervure_36_4.mat
- Supporting Information/figure 8 and 10 - data /data figure 8/nervure_37_1.mat
- __MACOSX/Supporting Information/figure 8 and 10 - data /data figure 8/._nervure_37_1.mat
- Supporting Information/figure 8 and 10 - data /data figure 8/nervure_37_2.mat
- __MACOSX/Supporting Information/figure 8 and 10 - data /data figure 8/._nervure_37_2.mat
- Supporting Information/figure 8 and 10 - data /data figure 8/nervure_37_3.mat
- __MACOSX/Supporting Information/figure 8 and 10 - data /data figure 8/._nervure_37_3.mat
- Supporting Information/figure 8 and 10 - data /data figure 8/nervure_37_4.mat
- __MACOSX/Supporting Information/figure 8 and 10 - data /data figure 8/._nervure_37_4.mat
- Supporting Information/figure 8 and 10 - data /data figure 8/nervure_38_1.mat
- __MACOSX/Supporting Information/figure 8 and 10 - data /data figure 8/._nervure_38_1.mat
- Supporting Information/figure 8 and 10 - data /data figure 8/nervure_38_2.mat
- __MACOSX/Supporting Information/figure 8 and 10 - data /data figure 8/._nervure_38_2.mat
- Supporting Information/figure 8 and 10 - data /data figure 8/nervure_38_3.mat
- __MACOSX/Supporting Information/figure 8 and 10 - data /data figure 8/._nervure_38_3.mat
- Supporting Information/figure 8 and 10 - data /data figure 8/nervure_38_4.mat
- __MACOSX/Supporting Information/figure 8 and 10 - data /data figure 8/._nervure_38_4.mat
- Supporting Information/figure 8 and 10 - data /data figure 8/nervure_3_1.mat
- __MACOSX/Supporting Information/figure 8 and 10 - data /data figure 8/._nervure_3_1.mat
- Supporting Information/figure 8 and 10 - data /data figure 8/nervure_3_2.mat
- __MACOSX/Supporting Information/figure 8 and 10 - data /data figure 8/._nervure_3_2.mat
- Supporting Information/figure 8 and 10 - data /data figure 8/nervure_4_1.mat
- __MACOSX/Supporting Information/figure 8 and 10 - data /data figure 8/._nervure_4_1.mat
- Supporting Information/figure 8 and 10 - data /data figure 8/nervure_4_2.mat
- __MACOSX/Supporting Information/figure 8 and 10 - data /data figure 8/._nervure_4_2.mat
- Supporting Information/figure 8 and 10 - data /data figure 8/nervure_5_1.mat
- __MACOSX/Supporting Information/figure 8 and 10 - data /data figure 8/._nervure_5_1.mat
- Supporting Information/figure 8 and 10 - data /data figure 8/nervure_5_2.mat
- __MACOSX/Supporting Information/figure 8 and 10 - data /data figure 8/._nervure_5_2.mat
- Supporting Information/figure 8 and 10 - data /data figure 8/nervure_5_3.mat
- __MACOSX/Supporting Information/figure 8 and 10 - data /data figure 8/._nervure_5_3.mat
- Supporting Information/figure 8 and 10 - data /data figure 8/nervure_5_4.mat
- __MACOSX/Supporting Information/figure 8 and 10 - data /data figure 8/._nervure_5_4.mat
- Supporting Information/figure 8 and 10 - data /data figure 8/nervure_5_5.mat
- __MACOSX/Supporting Information/figure 8 and 10 - data /data figure 8/._nervure_5_5.mat
- Supporting Information/figure 8 and 10 - data /data figure 8/nervure_5_6.mat
- __MACOSX/Supporting Information/figure 8 and 10 - data /data figure 8/._nervure_5_6.mat
- Supporting Information/figure 8 and 10 - data /data figure 8/nervure_6_1.mat
- __MACOSX/Supporting Information/figure 8 and 10 - data /data figure 8/._nervure_6_1.mat
- Supporting Information/figure 8 and 10 - data /data figure 8/nervure_6_2.mat
- __MACOSX/Supporting Information/figure 8 and 10 - data /data figure 8/._nervure_6_2.mat
- Supporting Information/figure 8 and 10 - data /data figure 8/nervure_7_1.mat
- __MACOSX/Supporting Information/figure 8 and 10 - data /data figure 8/._nervure_7_1.mat
- Supporting Information/figure 8 and 10 - data /data figure 8/nervure_7_2.mat
- __MACOSX/Supporting Information/figure 8 and 10 - data /data figure 8/._nervure_7_2.mat
- Supporting Information/figure 8 and 10 - data /data figure 8/nervure_7_3.mat
- __MACOSX/Supporting Information/figure 8 and 10 - data /data figure 8/._nervure_7_3.mat
- Supporting Information/figure 8 and 10 - data /data figure 8/nervure_7_4.mat
- __MACOSX/Supporting Information/figure 8 and 10 - data /data figure 8/._nervure_7_4.mat
- Supporting Information/figure 8 and 10 - data /data figure 8/nervure_8_1.mat
- __MACOSX/Supporting Information/figure 8 and 10 - data /data figure 8/._nervure_8_1.mat
- Supporting Information/figure 8 and 10 - data /data figure 8/nervure_9_1.mat
- __MACOSX/Supporting Information/figure 8 and 10 - data /data figure 8/._nervure_9_1.mat
- Supporting Information/figure 8 and 10 - data /data figure 8/nervure_9_2.mat
- __MACOSX/Supporting Information/figure 8 and 10 - data /data figure 8/._nervure_9_2.mat
- Supporting Information/figure 8 and 10 - data /data figure 8/nervure_9_3.mat
- Supporting Information/figure 8 and 10 - data /data figure 8/resultat/
- Supporting Information/figure 8 and 10 - data /data figure 8/resultat/.DS_Store
- __MACOSX/Supporting Information/figure 8 and 10 - data /data figure 8/resultat/
- __MACOSX/Supporting Information/figure 8 and 10 - data /data figure 8/resultat/._.DS_Store
- Supporting Information/figure 8 and 10 - data /data figure 8/resultat/n_lobes_beau_fond.mat
- __MACOSX/Supporting Information/figure 8 and 10 - data /data figure 8/resultat/._n_lobes_beau_fond.mat
- Supporting Information/figure 8 and 10 - data /data figure 8/resultat/resultat_avec_photo_beau_fond.mat
- __MACOSX/Supporting Information/figure 8 and 10 - data /data figure 8/resultat/._resultat_avec_photo_beau_fond.mat
- Supporting Information/figure 8 and 10 - data /data figure 8/resultat/resultat_totale.mat
- __MACOSX/Supporting Information/figure 8 and 10 - data /data figure 8/resultat/._resultat_totale.mat
- __MACOSX/Supporting Information/figure 8 and 10 - data /data figure 8/._resultat
- __MACOSX/Supporting Information/figure 8 and 10 - data /._data figure 8
- Supporting Information/figure 8 and 10 - data /prevision.m
- __MACOSX/Supporting Information/figure 8 and 10 - data /._prevision.m
- Supporting Information/figure 8 and 10 - data /tout_f10.m
[truncated: 277 more entries]
