# Supplementary material for: A Global Regulation Inducing the Shape of Growing Folded Leaves
Source: PLoS One. 2009 Nov 23;4(11):e7968. doi: 10.1371/journal.pone.0007968 (PMC2776983; doi:10.1371/journal.pone.0007968)
Supplement: File S1 — Data & Software (2.38 MB ZIP) [file pone.0007968.s001.zip › Supporting Information/figure 11 - data/corrige_angle.m]

function angle=corrige_angle(angle)
 l=length(angle);
% commme angle est la diff�rence de deux angles entre -pi et pi �a fait
% un angle antre -2*pi et 2*pi On remet tous les angles entre -pi et pi

   
angle(angle>pi)=angle(angle>pi)-2*pi;
angle(angle<-pi)=angle(angle<-pi)+2*pi;
   
