# Supplementary material for: A Global Regulation Inducing the Shape of Growing Folded Leaves
Source: PLoS One. 2009 Nov 23;4(11):e7968. doi: 10.1371/journal.pone.0007968 (PMC2776983; doi:10.1371/journal.pone.0007968)
Supplement: File S1 — Data & Software (2.38 MB ZIP) [file pone.0007968.s001.zip › Supporting Information/figure 11 - data/fit_explicite_courbe_pointe2.m]

function angle_fit=fit_explicite_courbe_pointe(previ,Rapp)
angle_fit=mean(Rapp-cos(previ))/mean(sin(previ));
angle_fit2=mean((Rapp(previ<0)-cos(previ(previ<0))))/mean(abs(sin(previ(previ<0))))
