# Supplementary material for: A Global Regulation Inducing the Shape of Growing Folded Leaves
Source: PLoS One. 2009 Nov 23;4(11):e7968. doi: 10.1371/journal.pone.0007968 (PMC2776983; doi:10.1371/journal.pone.0007968)
Supplement: File S1 — Data & Software (2.38 MB ZIP) [file pone.0007968.s001.zip › Supporting Information/figure 11 - data/prevision_pointe_pointe_art.m]

function [previ,Rap]=prevision_pointe_pointe_art(mat,type,fit)
% type= 1 for lobe
% type= 0 for sinus
% fit =1 if you want a fit
a=abs(corrige_angle(mat(:,8)));
b=abs(corrige_angle(mat(:,9)));


Ra=mat(:,5);
Rc=mat(:,6);
Rb=mat(:,7);
Rapp=Rb./Ra;
Rapp2=Ra./Rb;

if type==1

    Rap=Rapp(mat(:,10)==1);
    previ=a(mat(:,10)==1)-b(mat(:,10)==1);
  dessine(previ,Rap)

    if fit==1
        angle_fit=fit_explicite_courbe_pointe2(previ,Rap);
        plot([min(previ)-0.05:0.01:max(previ)+0.05],fit_pointe_creux2(angle_fit,[min(previ)-0.05:0.01:max(previ)+0.05]),'k')
    end

  axis( [min(previ)-0.05 max(previ)+0.05 min(Rap)-0.05 max(Rap)+0.05])
    axis square
else
    previ=a(mat(:,10)==0)-b(mat(:,10)==0);
    Rapp=Rapp(mat(:,10)==0);
    %     previ_c=corrige_angle(vertcat(a(mat(:,10)==0)-b(mat(:,10)==0),b(mat(:,10)==0)-a(mat(:,10)==0)));
    %     Rapp=vertcat(Rapp(mat(:,10)==0),Rapp2(mat(:,10)==0));

    Rap=Rapp;
    previ=previ;
    dessine(previ,Rapp)

    if fit==1
        angle_fit=fit_explicite_courbe_pointe2(previ,Rapp);
        plot([min(previ)-0.05:0.01:max(previ)+0.05],fit_pointe_creux2(angle_fit,[min(previ)-0.05:0.01:max(previ)+0.05]),'k')
    end

    axis([min(previ)-0.05 max(previ)+0.05 min(Rap)-0.05 max(Rap)+0.05]);
    axis square
end

function dessine(X1,Y1)
figure1 = figure('PaperSize',[20.98 29.68]);

%Create axes
axes('Parent',figure1,'PlotBoxAspectRatio',[1.25 1.25 1],...
    'OuterPosition',[0 0 1 1],...
    'FontSize',20,...
    'DataAspectRatio',[1 1 1]);
% Uncomment the following line to preserve the X-limits of the axes
% xlim([0 2.5]);
% Uncomment the following line to preserve the Y-limits of the axes
% ylim([0 2.5]);
box('on');
hold('all');

% Create plot
plot(X1,Y1,'MarkerFaceColor',[0 0 0],'MarkerSize',4,'Marker','diamond',...
    'LineStyle','none',...
    'Color',[0.502 0.502 0.502],...
    'DisplayName','data');

function angle=corrige_angle(angle)
 l=length(angle);


angle(angle>pi)=angle(angle>pi)-2*pi;
angle(angle<-pi)=angle(angle<-pi)+2*pi;

   
