# Supplementary material for: A Global Regulation Inducing the Shape of Growing Folded Leaves
Source: PLoS One. 2009 Nov 23;4(11):e7968. doi: 10.1371/journal.pone.0007968 (PMC2776983; doi:10.1371/journal.pone.0007968)
Supplement: File S1 — Data & Software (2.38 MB ZIP) [file pone.0007968.s001.zip › Supporting Information/figure 8 and 10 - data /angle_et_longueur.m]

function [tab_tout_de_gauche_a_droite,tab_tout_ordonne]=angle_et_longueur2(tab,g,d)
centre=tab(end,:);
tab_centre(:,1)=tab(1:end-1,1)-centre(1);
tab_centre(:,2)=tab(1:end-1,2)-centre(2);
cote=diff(tab_centre);
angle=atan2(tab_centre(:,2),tab_centre(:,1));
angle_cote=atan2(cote(:,2),cote(:,1));

%angle aux centre
tab_norme=(sum((tab_centre.^2)').^0.5)';
tab_angle=diff(atan2(tab_centre(:,2),tab_centre(:,1)));

% pointes et creux
pointe_creux_droit=angle_cote-pi-angle(1:end-1);
pointe_creux_gauche=angle_cote-pi-angle(2:end);

%tableaux
% sans nervures centrale
l_tab_tout=length(pointe_creux_droit)-1;
tab_tout_de_gauche_a_droite(:,1)=pointe_creux_droit(1:l_tab_tout,1);
tab_tout_de_gauche_a_droite(:,2)=pointe_creux_gauche(1:l_tab_tout,1);
tab_tout_de_gauche_a_droite(:,3)=pointe_creux_droit(2:l_tab_tout+1,1);
tab_tout_de_gauche_a_droite(:,4)=pointe_creux_gauche(2:l_tab_tout+1,1);
tab_tout_de_gauche_a_droite(:,5)=tab_norme(1:end-2);
tab_tout_de_gauche_a_droite(:,6)=tab_norme(2:end-1);
tab_tout_de_gauche_a_droite(:,7)=tab_norme(3:end);
tab_tout_de_gauche_a_droite(:,8)=tab_angle(1:end-1);
tab_tout_de_gauche_a_droite(:,9)=tab_angle(2:end);
tab_tout_de_gauche_a_droite(:,10)=mod(1:l_tab_tout,2)*1;

% avec nervure centrale
if g==0
    tab_tout_ordonne=horzcat(tab_tout_de_gauche_a_droite,(1:l_tab_tout)');
else
%gauche

pointe_creux_droit_g=flipud(pointe_creux_gauche(1:2*(g-1)));
pointe_creux_gauche_g=flipud(pointe_creux_droit(1:2*(g-1)));
tab_norme_g=flipud(tab_norme(1:2*g-1));
tab_angle_g=flipud(tab_angle(1:2*g-2));

l_tab_tout=length(pointe_creux_droit_g)-1;
mat_g(:,1)=pointe_creux_droit_g((1:l_tab_tout),1);
mat_g(:,2)=pointe_creux_gauche_g(1:l_tab_tout,1);
mat_g(:,3)=pointe_creux_droit_g(2:l_tab_tout+1,1);
mat_g(:,4)=pointe_creux_gauche_g(2:l_tab_tout+1,1);
mat_g(:,5)=tab_norme_g(1:end-2);
mat_g(:,6)=tab_norme_g(2:end-1);
mat_g(:,7)=tab_norme_g(3:end);
mat_g(:,8)=tab_angle_g(1:end-1);
mat_g(:,9)=tab_angle_g(2:end);
mat_g(:,10)=mod(1:l_tab_tout,2)*1;
mat_g(:,11)=1:l_tab_tout;

% creux central

centre=[tab_tout_de_gauche_a_droite(2*(g-1),:) 0];

%droite
pointe_creux_gauche_d=pointe_creux_gauche(2*(g-1)+1:2*(g-1)+2*(d-1));
pointe_creux_droit_d=pointe_creux_droit(2*(g-1)+1:2*(g-1)+2*(d-1));
tab_norme_d=tab_norme(2*g-1:2*g+2*d-3);
tab_angle_d=tab_angle(2*g-1:2*g+2*d-4);

l_tab_tout=length(pointe_creux_droit_d)-1;
mat_d(:,1)=pointe_creux_droit_d(1:l_tab_tout,1);
mat_d(:,2)=pointe_creux_gauche_d(1:l_tab_tout,1);
mat_d(:,3)=pointe_creux_droit_d(2:l_tab_tout+1,1);
mat_d(:,4)=pointe_creux_gauche_d(2:l_tab_tout+1,1);
mat_d(:,5)=tab_norme_d(1:end-2);
mat_d(:,6)=tab_norme_d(2:end-1);
mat_d(:,7)=tab_norme_d(3:end);
mat_d(:,8)=tab_angle_d(1:end-1);
mat_d(:,9)=tab_angle_d(2:end);
mat_d(:,10)=mod(1:l_tab_tout,2)*1;
mat_d(:,11)=1:l_tab_tout;

 tab_tout_ordonne=vertcat(flipud(mat_g),centre,mat_d);
end
