# Supplementary material for: A Global Regulation Inducing the Shape of Growing Folded Leaves
Source: PLoS One. 2009 Nov 23;4(11):e7968. doi: 10.1371/journal.pone.0007968 (PMC2776983; doi:10.1371/journal.pone.0007968)
Supplement: File S1 — Data & Software (2.38 MB ZIP) [file pone.0007968.s001.zip › Supporting Information/figure 8 and 10 - data /tout_f8.m]

l=dir('data figure 8/*mat');
load('data figure 8/resultat/n_lobes_beau_fond.mat');

N_feuille=length(l);
mat_tout_gauche_droite=[0 0 0 0 0 0 0 0 0 0 0];
mat_tout_ordonne=[0 0 0 0 0 0 0 0 0 0 0 0 ];

for ji=1:N_feuille

    load(fullfile('data figure 8/',l(ji).name));

    g=vecteur(ji,1);
    d=vecteur(ji,2);

    [tab_tout_de_gauche_a_droite,tab_tout_ordonne]=angle_et_longueur(principale,g,d);

    tab_tout_ordonne(:,end+1)=ji;
    tab_tout_de_gauche_a_droite(:,end+1)=ji;


    mat_tout_gauche_droite=vertcat(mat_tout_gauche_droite,tab_tout_de_gauche_a_droite);
    mat_tout_ordonne=vertcat(mat_tout_ordonne,tab_tout_ordonne);

end

mat_tout_gauche_droite=mat_tout_gauche_droite(2:end,:);
mat_tout_ordonne=mat_tout_ordonne(2:end,:);
