# Supplementary material for: A Global Regulation Inducing the Shape of Growing Folded Leaves
Source: PLoS One. 2009 Nov 23;4(11):e7968. doi: 10.1371/journal.pone.0007968 (PMC2776983; doi:10.1371/journal.pone.0007968)
Supplement: File S1 — Data & Software (2.38 MB ZIP) [file pone.0007968.s001.zip › Supporting Information/figure 8 and 10 - data /prevision.m]

function [previ_p,Rap_p]=prevision_art(mat,type)
% type=1 to predict lobe and 0 else

a=mat(:,8);
b=mat(:,9);

Ra=mat(:,5);
Rc=mat(:,6);
Rb=mat(:,7);
Rapp=Rb./Ra;

mat_p=mat(mat(:,10)==1,:);
mat_c=mat(mat(:,10)==0,:);


previ=Rc.*sin(a)./(Rc.*sin(b)+Ra.*sin(a-b));

a=mat(:,9);
b=mat(:,8);

Ra=mat(:,7);
Rc=mat(:,6);
Rb=mat(:,5);
Rapp2=Rb./Ra;


previ2=Rc.*sin(a)./(Rc.*sin(b)+Ra.*sin(a-b));


if type==1

title('pointe')
hold on

Rap_p=abs(Rapp(mat(:,10)==1));
previ_p=abs(previ(mat(:,10)==1));
dessine(Rap_p,previ_p)


else
%previ=vertcat(previ(mat(:,10)==0),previ2(mat(:,10)==0));
%Rapp=vertcat(Rapp(mat(:,10)==0),Rapp2(mat(:,10)==0));
previ=previ(mat(:,10)==0);
Rapp=Rapp(mat(:,10)==0);

%figure
title('creux')
hold on
Rap_p=Rapp;
previ_p=abs(previ);
dessine(Rap_p,previ_p)
end

function dessine(X1,Y1)
figure1 = figure('PaperSize',[20.98 29.68]);

% Create axes
axes('Parent',figure1,'PlotBoxAspectRatio',[1.25 1.25 1],...
    'OuterPosition',[0 0 1 1],...
    'FontSize',20,...
    'DataAspectRatio',[1 1 1]);
% Uncomment the following line to preserve the X-limits of the axes
% xlim([0 2.5]);
% Uncomment the following line to preserve the Y-limits of the axes
% ylim([0 2.5]);
box('on');
hold('all');

% Create plot
plot(X1,Y1,'MarkerFaceColor',[0 0 0],'MarkerSize',4,'Marker','diamond',...
    'LineStyle','none',...
    'Color',[0.502 0.502 0.502],...
    'DisplayName','data');
X3=[0 1.3];
plot(X3,X3,'LineWidth',1,'Color',[0.3137 0.3137 0.3137],...
    'DisplayName','identity');
