# Supplementary material for: A Global Regulation Inducing the Shape of Growing Folded Leaves
Source: PLoS One. 2009 Nov 23;4(11):e7968. doi: 10.1371/journal.pone.0007968 (PMC2776983; doi:10.1371/journal.pone.0007968)
Supplement: File S1 — Data & Software (2.38 MB ZIP) [file pone.0007968.s001.zip › Supporting Information/figure 8 and 10 - data /data figure 10/IMG_1730.txt]

2712	330
2106	1152
78	1647
2133	1335
2709	2106
2121	1218
