# Supplementary material for: A Global Regulation Inducing the Shape of Growing Folded Leaves
Source: PLoS One. 2009 Nov 23;4(11):e7968. doi: 10.1371/journal.pone.0007968 (PMC2776983; doi:10.1371/journal.pone.0007968)
Supplement: File S1 — Data & Software (2.38 MB ZIP) [file pone.0007968.s001.zip › Supporting Information/figure 8 and 10 - data /data figure 10/IMG_1815.txt]

3123	273
2535	627
1899	537
1842	1050
441	1536
1860	1410
1845	1947
2652	1722
3513	1956
2514	1137
