# Supplementary material for: A Global Regulation Inducing the Shape of Growing Folded Leaves
Source: PLoS One. 2009 Nov 23;4(11):e7968. doi: 10.1371/journal.pone.0007968 (PMC2776983; doi:10.1371/journal.pone.0007968)
Supplement: File S1 — Data & Software (2.38 MB ZIP) [file pone.0007968.s001.zip › Supporting Information/figure 8 and 10 - data /data figure 10/IMG_1822.txt]

2853	429
2346	675
1542	558
1548	921
300	1266
1650	1698
1617	2043
2388	1935
2967	2037
2382	1260
