# Supplementary material for: A Global Regulation Inducing the Shape of Growing Folded Leaves
Source: PLoS One. 2009 Nov 23;4(11):e7968. doi: 10.1371/journal.pone.0007968 (PMC2776983; doi:10.1371/journal.pone.0007968)
Supplement: File S1 — Data & Software (2.38 MB ZIP) [file pone.0007968.s001.zip › Supporting Information/figure 8 and 10 - data /data figure 10/IMG_1826.txt]

3171	249
2466	672
1653	612
1707	1035
255	1245
1725	1407
1803	1827
2652	1758
3162	1953
2469	1203
