# Supplementary material for: A Global Regulation Inducing the Shape of Growing Folded Leaves
Source: PLoS One. 2009 Nov 23;4(11):e7968. doi: 10.1371/journal.pone.0007968 (PMC2776983; doi:10.1371/journal.pone.0007968)
Supplement: File S1 — Data & Software (2.38 MB ZIP) [file pone.0007968.s001.zip › Supporting Information/figure 8 and 10 - data /data figure 10/IMG_1854.txt]

3048	141
2349	660
1905	537
1839	900
99	1344
1665	1404
1662	1683
2319	1686
3129	1971
2397	1146
