# Supplementary material for: A Global Regulation Inducing the Shape of Growing Folded Leaves
Source: PLoS One. 2009 Nov 23;4(11):e7968. doi: 10.1371/journal.pone.0007968 (PMC2776983; doi:10.1371/journal.pone.0007968)
Supplement: File S1 — Data & Software (2.38 MB ZIP) [file pone.0007968.s001.zip › Supporting Information/figure 6 and 9 - Folding and data/angle_longueur_principale.m]

function [angle,longueur]=angle_longueur_principale(V)
    [S1,S2]=size(V);
    for i=1:S2
    if isempty(V{i})==0
    if size(V{i},2)>2
   
    deb=diff(V{i}(2:-1:1,:));
    fin=diff(V{i}(end-1:end,:));
    vertical=diff(V{i});
    
    vec(:,1)=vertcat(V{i}(1,1),V{i}(end,1));
    vec(:,2)=vertcat(V{i}(1,2),V{i}(end,2));
    
    angle_deb=atan2(deb(:,2),deb(:,1));
    angle_fin=atan2(fin(:,2),fin(:,1));
    angle_tot=atan2(verticale(:,2),verticale(:,1));
    angle{i}=atan2(diff(vec(:,2)),diff(vec(:,1)));

    DIFFE=diff(V{i});
    long=(sum((DIFFE.^2),2)).^0.5;
    longueur(i)=sum(verticale.^2).^0.5;
    
    
    else

    vertical=diff(V{i});
    DIFFE=diff(V{i});
    
    angle_tot=atan2(vertical(:,2),vertical(:,1));
    angle{i}=angle_tot;

    DIFFE=diff(V{i});
    long=(sum((DIFFE.^2),2)).^0.5;
    longueur(i)=sum(long);
    
   

    end
    end
    end
    
   
