# Supplementary material for: A Global Regulation Inducing the Shape of Growing Folded Leaves
Source: PLoS One. 2009 Nov 23;4(11):e7968. doi: 10.1371/journal.pone.0007968 (PMC2776983; doi:10.1371/journal.pone.0007968)
Supplement: File S1 — Data & Software (2.38 MB ZIP) [file pone.0007968.s001.zip › Supporting Information/figure 6 and 9 - Folding and data/angle_longueurbis.m]

function [angle,longueur,abscisse,angle_princ,angle_princ_princ]=angle_longueur(V,V_principale,angle_principale)
% V creux ou nervure
% V_principale nervure principale
%angle_rincipale angle des nervures principale par rapport à un repère fixe
%initialisation
angle=[];
longueur=[];
abscisse=[];
angle_princ=[];
u=Nombre_de_pointe_secondaire_par_nervure(V)

%programme
[S1,S2]=size(V);
for i=1:S1
    for j=1:S2
        if isempty(V{i,j})==0
            %Cas longueur de la nervure supérieur à 2
            if size(V{i,j},1)>2
                % deb direction du debut de la nervure ou du creux
                % fin direction de la fin de la nervure ou du creux
                deb=diff(V{i,j}(3:-1:1,:));
                fin=diff(V{i,j}(end-2:end,:));
                % vec direction du début à la fin
                vec(:,1)=vertcat(V{i,j}(1,1),V{i,j}(end,1));
                vec(:,2)=vertcat(V{i,j}(1,2),V{i,j}(end,2));

                verticale=fin(2,:)-deb(1,:);

                angle_deb=atan2(deb(:,2),deb(:,1));
                angle_fin=atan2(fin(:,2),fin(:,1));
                angle_tot=atan2(verticale(:,2),verticale(:,1));


                DIFFE=diff(V{i,j});
                long=(sum((DIFFE.^2),2)).^0.5;
                %longueur à longueur du creux ou de la nervure i,j
                longueur(i,j)=sum((V{i,j}(end,:)-V{i,j}(1,:)).^2).^0.5;

                % abscisse (absc) et  indice  du point de la nervure principale le plus proche de la racine du creux ou de la pointe secondaire
                [absc,indice]=projette_sur_ligne_brise(V_principale{i},V{i,j}(1,:));

                abscisse(i,j)=absc;

                %angle_princ angle à cet endroit là de la nervure
                %principale
                %angle_princ_princ = angle dont tourne la nervure
                %principale au raccord avec une nervure secondaire
                if u(i)>1
                    switch j
                        case 1
                            angle_princ_princ(i,j)=angle_vec(V_principale{i}(1,:)-V{i,j}(1,:),V{i,j+1}(1,:)-V{i,j}(1,:));
                        case u(i)
                            angle_princ_princ(i,j)=angle_vec(V{i,j-1}(1,:)-V{i,j}(1,:),V_principale{i}(end,:)-V{i,j}(1,:));
                        otherwise
                            angle_princ_princ(i,j)=angle_vec(V{i,j-1}(1,:)-V{i,j}(1,:),V{i,j+1}(1,:)-V{i,j}(1,:));
                    end
                else
                    angle_princ_princ(i,j)=angle_vec(V_principale{i}(1,:)-V{i,j}(1,:),V_principale{i}(end,:)-V{i,j}(1,:));
                end


                angle_princ(i,j)=angle_principale{i}(indice);

                angle(i,j)=atan2(diff(vec(:,2)),diff(vec(:,1)))-angle_princ(i,j);


            else
                %Cas longueur de la nervure supérieur à 2
                deb=diff(V{i,j});
                angle_tot=atan2(deb(2),deb(1));

                DIFFE=diff(V{i,j});
                long=(sum((DIFFE.^2),2)).^0.5;
                longueur(i,j)=sum(deb.^2).^0.5;

                [absc,indice]=projette_sur_ligne_brise(V_principale{i},V{i,j}(1,:));
                abscisse(i,j)=absc;
                angle_princ(i,j)=angle_principale{i}(indice);
                %angle_princ angle à cet endroit là de la nervure
                %principale
                %angle_princ_princ = angle dont tourne la nervure
                %principale au raccord avec une nervure secondaire
                if u(i)>1
                    switch j
                        case 1
                            angle_princ_princ(i,j)=angle_vec(V_principale{i}(1,:)-V{i,j}(1,:),V{i,j+1}(1,:)-V{i,j}(1,:));
                        case u(i)
                            angle_princ_princ(i,j)=angle_vec(V{i,j-1}(1,:)-V{i,j}(1,:),V_principale{i}(end,:)-V{i,j}(1,:));
                        otherwise
                            angle_princ_princ(i,j)=angle_vec(V{i,j-1}(1,:)-V{i,j}(1,:),V{i,j+1}(1,:)-V{i,j}(1,:));
                    end
                else
                    angle_princ_princ(i,j)=angle_vec(V_principale{i}(1,:)-V{i,j}(1,:),V_principale{i}(end,:)-V{i,j}(1,:));
                end


                angle(i,j)=angle_tot-angle_princ(i,j);
            end
        else
            angle_princ_princ(i,j)=0;
            angle(i,j)=0;
            longueur(i,j)=0;
            abscisse(i,j)=0;
            angle_princ(i,j)=0;
        end

    end
end

function u=Nombre_de_pointe_secondaire_par_nervure(V)
[S1,S2]=size(V);
u=zeros(S1,1);
for i=1:S1
    for j=1:S2
        if isempty(V{i,j})==0
            u(i)=u(i)+1;
        end
    end
end
function a=angle_vec(v1,v2)
a=atan2(v2(2),v2(1))-atan2(v1(2),v1(1));
