# Supplementary material for: A Global Regulation Inducing the Shape of Growing Folded Leaves
Source: PLoS One. 2009 Nov 23;4(11):e7968. doi: 10.1371/journal.pone.0007968 (PMC2776983; doi:10.1371/journal.pone.0007968)
Supplement: File S1 — Data & Software (2.38 MB ZIP) [file pone.0007968.s001.zip › Supporting Information/figure 6 and 9 - Folding and data/bout_a_bout_N_lobes2.m]

function [sommet,centre_sommet,sec,creux_ind,nervure_ind]=bout_a_bout_N_lobes(gauche,creux_gauche,droite,creux_droite,nervure,creux)

% bout_a_bout_N_lobes2 transforme les donnees prend les pointes des
% nervures
% et des creux et les ordonne en un seul vecteur sommet qui fait le tour de la
% feuille

s=size(nervure,2);
% intialisation
nervure_ind(1)=1;
 creux_ind(1)=1;
% equivalent de sec pour les nervures et creux principaux
sommet=[];
% resultat principale
centre_sommet=[];
% Donne le point de croisement des deux n,ervures et du creux de la maille
% de pli
sec{1,1}=[];
% sec{i,j}(k,:) fait correspondre au nervure (k=2, si k=1 creux) secondaire
% (j=1 droite, j=2 gauche) du lobe i son numero dans sommet 


for i=1:s
    % fait la mme chose pour un seul lobe
    [sec,sommet,centre_sommet,nervure_ind]=bout_a_bout_un_lobe(gauche,creux_gauche,droite,creux_droite,nervure,sec,sommet,centre_sommet,nervure_ind,i);
    if i<s
        % comme les creux sont entre les lobes ils sont traits
        % indpendamment
        l1=size(sommet,1);
        sommet(l1+1,:)=creux{i}(end,:);
        creux_ind(i)=l1+1;
        centre_sommet(l1,:)=nervure{1}(1,:);
        centre_sommet(l1+1,:)=nervure{1}(1,:);
    end
end


function [sec,sommet,centre_sommet,nervure_ind]=bout_a_bout_un_lobe(gauche,creux_gauche,droite,creux_droite,nervure,sec,sommet,centre_sommet,nervure_ind,i)

if size(droite,1)>=i
    if isempty(droite{i,1})==0
        %cas o il y a des nervures secondaires  droite
        if i==1
            % cas 1 spar parceque le vecteur sommet  n'existe pas
            % encore on ne peut pas calculer l1
            l=length(droite(i,:));
            t=transforme(droite(i,:));
            sommet(1+2*(0:size(t,1)-1),:)=t;
            % on part d'une pointe donc le premier point de sommet est une
            % pointe
            sec{i,1}(2,:)=1+2*(0:size(t,1)-1);
            t=transforme(creux_droite(i,:));
            sommet(2*(1:size(t,1)),:)=t;
            %On fini par un creux avant la nervure principale
            sec{i,1}(1,:)=2*(1:size(t,1));
            sommet(size(sommet,1)+1,:)=nervure{i}(end,:);
            % nervure principale
            nervure_ind(i)=size(sommet,1);


            t2=transforme2(droite(i,:));
            centre_sommet(1+2*(0:size(t2,1)-1),:)=t2;
            t2=transforme2(creux_droite(i,:));
            centre_sommet(2*(1:size(t2,1)),:)=t2;


        else
          % cas >1 spar parceque le vecteur sommet  existe 
            % encore on peut  calculer l1
            l1=size(sommet,1);
            l=length(droite(i,:));
            t=transforme(droite(i,:));
            sommet(l1+1+2*(0:size(t,1)-1),:)=t;
            sec{i,1}(2,:)=l1+1+2*(0:size(t,1)-1);
            t=transforme(creux_droite(i,:));
            sommet(l1+2*(1:size(t,1)),:)=t;
            sec{i,1}(1,:)=l1+2*(1:size(t,1));
            sommet(size(sommet,1)+1,:)=nervure{i}(end,:);
            nervure_ind(i)=size(sommet,1);


            t2=transforme2(droite(i,:));
            centre_sommet(l1+1+2*(0:size(t2,1)-1),:)=t2;
            t2=transforme2(creux_droite(i,:));
            centre_sommet(l1+2*(1:size(t2,1)),:)=t2;

        end
    else
        %Cas pas  nervure secondaire  droite
        l1=size(sommet,1);
        sommet(l1+1,:)=nervure{i}(end,:);
        centre_sommet(l1+1,:)=nervure{i}(end-1,:);
        nervure_ind(i)=l1+1;
    end
else
    %cas ou aucune nervure secondaire droite sur aucun lobe
    l1=size(sommet,1);
    sommet(l1+1,:)=nervure{i}(end,:);
    centre_sommet(l1+1,:)=nervure{i}(end-1,:);
    nervure_ind(i)=l1+1;
end

if size(gauche,1)>=i
     %cas ou il existe  nervure secondaire droite sur au moins un lobe
    if isempty(gauche{i,1})==0
         %cas o il y a des nervures secondaires  gauche du lobe considr
         
        l1=size(sommet,1);
        l=length(gauche(i,:));
        t=transforme(creux_gauche(i,:));
        sommet(l1+1+2*(0:(size(t,1)-1)),:)=t(end:-1:1,:);
        % on va dans le sens inverse des nervures droites aprs la nervure
        % centrale il y a un creux secondaire puis une pointe secondaire.
        % On part de la pointe de la nervure pour les ordonns dans le sens
        % inverse du vecteur t
        sec{i,2}(1,:)=l1+1+2*((size(t,1)-1):-1:0);
        t=transforme(gauche(i,:));
        sommet(l1+2*(1:size(t,1)),:)=t(end:-1:1,:);
        sec{i,2}(2,:)=l1+2*(size(t,1):-1:1);

        t2=transforme2(creux_gauche(i,:));
        centre_sommet(l1+1+2*(0:(size(t2,1)-1)),:)=t2(end:-1:1,:);
        centre_sommet(l1,:)=t2(end,:);
        t2=transforme2(gauche(i,:));
        centre_sommet(l1+2*(1:size(t2,1)),:)=t2(end:-1:1,:);

    end
end

function vec=transforme(cellule)
[s1,s2]=size(cellule);
k=1;
% Transforme prend toutes les fins des vecteur d'uncellule et les met bout 
% bout
for i=1:s2
    if isempty(cellule{1,i})==0
        vec(k,:)=cellule{1,i}(end,:);
        k=k+1;
    end
end

function vec=transforme2(cellule)
[s1,s2]=size(cellule);
k=1;
% Transforme2 prend toutes les dbuts des vecteur d'uncellule et les met bout 
% bout
for i=1:s2
    if isempty(cellule{1,i})==0
        vec(k,:)=cellule{1,i}(1,:);
        k=k+1;
    end
end
