# Supplementary material for: A Global Regulation Inducing the Shape of Growing Folded Leaves
Source: PLoS One. 2009 Nov 23;4(11):e7968. doi: 10.1371/journal.pone.0007968 (PMC2776983; doi:10.1371/journal.pone.0007968)
Supplement: File S1 — Data & Software (2.38 MB ZIP) [file pone.0007968.s001.zip › Supporting Information/figure 6 and 9 - Folding and data/decompose_contour6.m]

function [coefficient,sommet,contour]=decompose_contour5(contour,sommet_point,centre_sommet)
l=length(sommet_point);
% projette donne  partir des coordonnee 2D de sommet_point les indices sur
% du point le plus proche du contour
[sommet,contour]=projette(contour,sommet_point);

if issorted(sommet(1:end-1))==0
    %verifie que le contour et le relev manuel des point sont orient de la
    %mme maniere sinon retourne le contour
    contour=flipud(contour);
    [sommet,contour]=projette(contour,sommet_point);
end

%figure
for i=1:l-1
    %if i>1
    v_deb=contour(sommet(i),:);
    v_fin=contour(sommet(i+1),:);
    % on exprime le contour entre deux points de sommet par  sa
    % dcomposition dans la base v2-v1, et son orthogonale.
    % Cela permet de le reconstruire ensuite avec les mme sommets pli.
    if i==l-1
        v3=contour(sommet(i-1),:);
        coefficient{i}=decomposition_base(v_deb,v_fin,contour(horzcat(sommet(i):end,1),:),centre_sommet(i,:),v3,'fin');
    elseif i==1
        v3=contour(sommet(i+2),:);
        coefficient{i}=decomposition_base(v_deb,v_fin,contour(sommet(i):sommet(i+1),:),centre_sommet(i,:),v3,'deb');
    else
        v3=1;
        coefficient{i}=decomposition_base(v_deb,v_fin,contour(sommet(i):sommet(i+1),:),centre_sommet(i,:),v3,'quelc');
    end

end


function  coefficient=decomposition_base(v1,v2,c,centre,v3,charac)
% "orientation" donne la direction de la normale  v2-v1 qui pointe vers
% l'exterieur de la maille forme par un creux et une nervure successive. De
% manire  ce que cette conservation soit gard aprs pliage quand
% l'orientation peut-tre perdue
orth=orientation(v1,v2,centre);
switch charac
    case 'fin'
        v_triangle=v3-v2;
        scalaire=sum(v_triangle.*orth);
        orth=-sign(scalaire).*orth;
    case'deb'
        v_triangle=v3-v1;
        scalaire=sum(v_triangle.*orth);
        orth=-sign(scalaire).*orth;
end

Mat=[v2-v1;orth];
Mat_inv=inv(Mat);
l=size(c,1);
c_n=c-repmat(v1,[l 1]);
coefficient=c_n*Mat_inv;

function v_orth=orthogonale(v)
v_orth=[-v(2) v(1)];

function [sommet,contour]=projette(contour,sommet_point)
l=length(sommet_point);

for i=1:l
    r=repmat(sommet_point(i,:),[size(contour,1) 1]);
    [mi,indice]=min(sum((contour-r).^2,2));
    sommet(i)=indice;
end

[mi,indice]=min(sommet);
contour=circshift(contour,-sommet(1)+1);
sommet=mod(sommet-sommet(1),length(contour))+1;
