# Supplementary material for: A Global Regulation Inducing the Shape of Growing Folded Leaves
Source: PLoS One. 2009 Nov 23;4(11):e7968. doi: 10.1371/journal.pone.0007968 (PMC2776983; doi:10.1371/journal.pone.0007968)
Supplement: File S1 — Data & Software (2.38 MB ZIP) [file pone.0007968.s001.zip › Supporting Information/figure 6 and 9 - Folding and data/dessin_contour_plie.m]

function dessin_contour_plie(coefficient,vec,centre_vec,decalage)
for i=1:length(vec)-1
    hold on
    v1=vec(i,:);
    v2=vec(i+1,:);
    v1c=centre_vec(i,:);
    orth=orthogonale(v2-v1);
    scal=sum((v1-v1c).*orth);
    sig=sign(scal);
    l_coeff=size(coefficient{i},1);
    if i==(length(vec)-1)
        sig=sign(orth(:,2));
        Mat=[v2-v1;-sig*orth];
        mat=coefficient{i}*Mat+repmat(v1,[l_coeff 1]);
        plot(mat(:,1)+decalage,mat(:,2),'m','LineWidth',1)
        sigo(i)=sig;
    elseif i==1
        sig=sign(orth(:,2));
        Mat=[v2-v1;-sig*orth];
        mat=coefficient{i}*Mat+repmat(v1,[l_coeff 1]);
        plot(mat(:,1)+decalage,mat(:,2),'m','LineWidth',1)
        sigo(i)=sig;
    else
% "orientation" donne la direction de la normale  v2-v1 qui pointe vers
% l'exterieur de la maille forme par un creux et une nervure successive. De
% manire  ce que cette conservation soit gard aprs pliage quand
% l'orientation peut-tre perdue
        orth=orientation(v1,v2,centre_vec(i,:));
        Mat=[v2-v1;orth];
        mat=coefficient{i}*Mat+repmat(v1,[l_coeff 1]);
        plot(mat(:,1)+decalage,mat(:,2),'m','LineWidth',1)
    end
end
