# Supplementary material for: A Global Regulation Inducing the Shape of Growing Folded Leaves
Source: PLoS One. 2009 Nov 23;4(11):e7968. doi: 10.1371/journal.pone.0007968 (PMC2776983; doi:10.1371/journal.pone.0007968)
Supplement: File S1 — Data & Software (2.38 MB ZIP) [file pone.0007968.s001.zip › Supporting Information/figure 6 and 9 - Folding and data/DESSINE.M]

hold on
dessine2(creux,'k',3)
dessine2(creux_droit,'g',0.5)
dessine2(creux_gauche,'g',0.5)
dessine2(nervure,'b',3)
dessine2(droit,'r',0.5)
dessine2(gauche,'r',0.5)
