# Supplementary material for: A Global Regulation Inducing the Shape of Growing Folded Leaves
Source: PLoS One. 2009 Nov 23;4(11):e7968. doi: 10.1371/journal.pone.0007968 (PMC2776983; doi:10.1371/journal.pone.0007968)
Supplement: File S1 — Data & Software (2.38 MB ZIP) [file pone.0007968.s001.zip › Supporting Information/figure 6 and 9 - Folding and data/DESSINE2.M]

function dessine2(cellule,couleur,largeur)
[s1,s2]=size(cellule);
for i=1:s1
    for j=1:s2
        if isempty(cellule{i,j})==0
            %vec=vertcat(cellule{i,j}(1,:),cellule{i,j}(end,:));
            %plot(vec(:,2),vec(:,1),couleur,'LineWidth',largeur)
            plot(cellule{i,j}(:,1),cellule{i,j}(:,2),couleur,'LineWidth',largeur)
        end
    end
end
