# Supplementary material for: A Global Regulation Inducing the Shape of Growing Folded Leaves
Source: PLoS One. 2009 Nov 23;4(11):e7968. doi: 10.1371/journal.pone.0007968 (PMC2776983; doi:10.1371/journal.pone.0007968)
Supplement: File S1 — Data & Software (2.38 MB ZIP) [file pone.0007968.s001.zip › Supporting Information/figure 6 and 9 - Folding and data/dessine_pli.m]

function dessine_pli(nervure,pointe,creux,couleur,decalage)
%figure
plot(nervure(:,1)+decalage,nervure(:,2),couleur,'LineWidth',3)
hold on
for i=2:length(nervure)-1
plot([nervure(i,1) pointe(i-1,1)]+decalage,[nervure(i,2) pointe(i-1,2)],'r')
plot([nervure(i,1) creux(i-1,1)]+decalage,[nervure(i,2) creux(i-1,2)],'g')
end
