# Supplementary material for: A Global Regulation Inducing the Shape of Growing Folded Leaves
Source: PLoS One. 2009 Nov 23;4(11):e7968. doi: 10.1371/journal.pone.0007968 (PMC2776983; doi:10.1371/journal.pone.0007968)
Supplement: File S1 — Data & Software (2.38 MB ZIP) [file pone.0007968.s001.zip › Supporting Information/figure 6 and 9 - Folding and data/distance_point_droite.m]

function [d_orth,d_lin,Scalaire]=distance_point_droite(A,P,lambda)
Delta=A-P;
Scalaire=sum(Delta.*lambda);
orth=Delta-Scalaire*lambda;
d_orth=sum(orth.^2).^0.5;
d_lin=abs(Scalaire);
