# Supplementary material for: A Global Regulation Inducing the Shape of Growing Folded Leaves
Source: PLoS One. 2009 Nov 23;4(11):e7968. doi: 10.1371/journal.pone.0007968 (PMC2776983; doi:10.1371/journal.pone.0007968)
Supplement: File S1 — Data & Software (2.38 MB ZIP) [file pone.0007968.s001.zip › Supporting Information/figure 6 and 9 - Folding and data/distance_point_segment.m]

function [d,d_lin]=distance_point_segment(A,segment)
[p,lambda]=droite(segment);
[d_orth,d_lin,Scalaire]=distance_point_droite(A,p,lambda);
s=sum(diff(segment).*lambda);
d=d_orth;
if s<Scalaire
   d=abs(sum((A-segment(2,:)).^2).^0.5);
end
if (Scalaire<0)
  d=abs(sum((A-segment(1,:)).^2).^0.5);
end
