# Supplementary material for: A Global Regulation Inducing the Shape of Growing Folded Leaves
Source: PLoS One. 2009 Nov 23;4(11):e7968. doi: 10.1371/journal.pone.0007968 (PMC2776983; doi:10.1371/journal.pone.0007968)
Supplement: File S1 — Data & Software (2.38 MB ZIP) [file pone.0007968.s001.zip › Supporting Information/figure 6 and 9 - Folding and data/donne_feuille_N_lobes.m]

function [angle,longueur,abscisse]=donne_feuille_N_lobes(gauche,creux_gauche,droit,creux_droit,nervure)
% Donne les angles au nervures principale des nervures et des creux
% secondaires
%donne_feuille_N_lobes(gauche,creux_gauche,droit,creux_droit,gauche_euc,creux_gauche_euc,droit_euc,creux_droit_euc,nervure)
[angle_g,longueur_g,abscisse_n_g]=systematiquebis(gauche,creux_gauche,nervure);
 [angle_d,longueur_d,abscisse_n_d]=systematiquebis(droit,creux_droit,nervure);
% [angle_d_euc,courbure_d_euc,longueur_courbe_d_euc,longueur_d_euc,abscisse_n_d_euc]=systematique(droit_euc,creux_droit_euc,nervure_euc);
 %[angle_g_euc,courbure_g_euc,longueur_courbe_g_euc,longueur_g_euc,abscisse_n_g_euc]=systematique(gauche_euc,creux_gauche_euc,nervure_euc);

 %angle{k}{l}(i,j) si k=1 gauche si k=2 droite, l=1 creux, l=2 pointe, l=3
 %nervure centrale, i ième lobes jème le long de la nervure centrale idem
 %pour courbure et longueur_courbe et longueur
 
 angle{1}=angle_d;
 angle{2}=angle_g;
 

 longueur{1}=longueur_d;
 longueur{2}=longueur_g;
 
 %abscisse{k}(i,j) si k=1 gauche si k=2 droite, i ième lobes, jème le long
 %de la nervure centrale abcisse de l'intersection nervure secondaire
 %nervure principale le long de la nervure principale
 abscisse{1}=abscisse_n_d;
 abscisse{2}=abscisse_n_g;
 
