# Supplementary material for: A Global Regulation Inducing the Shape of Growing Folded Leaves
Source: PLoS One. 2009 Nov 23;4(11):e7968. doi: 10.1371/journal.pone.0007968 (PMC2776983; doi:10.1371/journal.pone.0007968)
Supplement: File S1 — Data & Software (2.38 MB ZIP) [file pone.0007968.s001.zip › Supporting Information/figure 6 and 9 - Folding and data/N_lobes.m]

function principale=N_lobes(creux,nervure)
%angle et longueur des nervures
for i=1:size(nervure,1)
    n1=diff(vertcat(nervure{i}(1,:),nervure{i}(end,:)));
    norme_n1=sum(n1.^2,2).^0.5;
    a_n1=atan2(n1(:,2),n1(:,1));
    angle_nervure(i)=a_n1;
     n1=diff(vertcat(nervure{i}(1,:),nervure{i}(end,:)));
    norme_n1=sum(n1.^2,2).^0.5;
    longueur_nervure(i)=norme_n1;
end
%angle et longueur des creux
for i=1:size(creux,1)
    n1=diff(vertcat(creux{i}(1,:),creux{i}(end,:)));
      a_n1=atan2(n1(:,2),n1(:,1));
    angle_creux(i)=a_n1;
      norme_n1=sum(n1.^2,2).^0.5;
    longueur_creux(i)=norme_n1;
end
principale{1}(1,:)=angle_nervure;
principale{1}(2,:)=longueur_nervure;
if size(creux,1)>0
    % Cas avec creux
principale{2}(1,:)=angle_creux;
principale{2}(2,:)=longueur_creux;
else
    % Cas lobe simple
principale{2}=[];
end
