# Supplementary material for: A Global Regulation Inducing the Shape of Growing Folded Leaves
Source: PLoS One. 2009 Nov 23;4(11):e7968. doi: 10.1371/journal.pone.0007968 (PMC2776983; doi:10.1371/journal.pone.0007968)
Supplement: File S1 — Data & Software (2.38 MB ZIP) [file pone.0007968.s001.zip › Supporting Information/figure 6 and 9 - Folding and data/orientation.m]

function orth=orientation(v1,v2,centre)
v1c=v1-centre;
v2c=v2-centre;
somme=v1c+v2c;
tangente=v2-v1;
orth=orthogonale(tangente);
scalaire=sum(orth.*somme);
si=sign(scalaire);
orth=orth*si;
