# Supplementary material for: A Global Regulation Inducing the Shape of Growing Folded Leaves
Source: PLoS One. 2009 Nov 23;4(11):e7968. doi: 10.1371/journal.pone.0007968 (PMC2776983; doi:10.1371/journal.pone.0007968)
Supplement: File S1 — Data & Software (2.38 MB ZIP) [file pone.0007968.s001.zip › Supporting Information/figure 6 and 9 - Folding and data/pli_principaux.m]

function pli_principaux(nervure,creux,contour)
v=vertcat(nervure{4}(1,:),nervure{4}(end,:),nervure{4}(1,:));
[coefficient,sommet,contour]=decompose_contour4(contour,v);
norme_v=sum(diff(v(1:2,:)).^2).^0.5;


    
   
principale=N_lobes(creux',nervure');
[alpha_creux,alpha_nerv]=angle_successif(principale);
hold on
for i=1:length(alpha_creux)
    vec(2*i,1)=cos(alpha_creux(i))*principale{2}(2,i);
    vec(2*i,2)=sin(alpha_creux(i))*principale{2}(2,i);
    plot([0 vec(2*i,1)],[0  vec(2*i,2)],'k','LineWidth',3)
    sommet_point(2*i,:)=creux{i}(end,:);
    centre_sommet(2*i,:)=creux{i}(1,:);
    centre_vec(2*i,:)=[0 0];
end
for i=0:length(alpha_creux)
    vec(1+2*i,1)=cos(alpha_nerv(1+i))*principale{1}(2,i+1);
    vec(1+2*i,2)=sin(alpha_nerv(1+i))*principale{1}(2,i+1);
    sommet_point(1+2*i,:)=nervure{1+i}(end,:);
    centre_sommet(1+2*i,:)=nervure{1+i}(1,:);
      centre_vec(1+2*i,:)=[0 0];
    plot([0 vec(1+2*i,1)],[0  vec(1+2*i,2)],'b','LineWidth',3)
end
centre_sommet=vertcat(centre_sommet(1,:),centre_sommet,centre_sommet(1,:));

sommet_point=vertcat(nervure{3}(1,:),sommet_point,nervure{3}(1,:));
[coefficient,sommet,contour]=decompose_contour6(contour,sommet_point,centre_sommet);
vec=vertcat([0 0],vec,[0 0]);
centre_vec=vertcat([0 0],centre_vec,[0 0]);

dessin_contour_plie(coefficient,vec,centre_vec,0)


function [alpha_creux,alpha_nerv]=angle_successif(principale)
angle_nervure=principale{1}(1,:);
angle_creux=principale{2}(1,:);
l=length(angle_creux);
angle(1+2*(0:l-1))=angle_creux-angle_nervure(1:end-1);
angle(2*(1:l))=angle_nervure(2:end)-angle_creux;
angle_final=cumsum(angle.*(-1).^(1:2*l));
alpha_creux=angle_final(1+2*(0:l-1));
alpha_nerv=horzcat(0,angle_final(2*(1:l)));
