# Supplementary material for: A Global Regulation Inducing the Shape of Growing Folded Leaves
Source: PLoS One. 2009 Nov 23;4(11):e7968. doi: 10.1371/journal.pone.0007968 (PMC2776983; doi:10.1371/journal.pone.0007968)
Supplement: File S1 — Data & Software (2.38 MB ZIP) [file pone.0007968.s001.zip › Supporting Information/figure 6 and 9 - Folding and data/plie2.m~]

function [vec,centre_vec]=plie(principale,abscisse_pli,angle_pli,longueur_pli,sec,corresp_sec,creux_indice,nervure_indice,decalage,N)
%This program do two things. It folds the main vein independently and fold
%the secondary vein with the program plieur_global.


% Ce programme fait deux choses. il dessine les plie avec des traits et fais
% correspondre les equivalents plis (vec) des points de sommet (les pointes 
%et creux successifs de la feuille pplie)  qui sont non
% plis
decalage=0;
%principale{k}= angle et longueur des creux (k=2) et nervures (k=1) principales
%abscisse_pli{i}= abscisses des noeux successifs des nervures et des creux
%secondaire du lobe i
%angle_pli= idem avec les angle
%longueur_pli= idem avec les longueurs
% sec{i,j}(k,:) fait correspondre au nervure si k=2 ou au creux si k=1  secondaire
% (j=1 droite, j=2 gauche) du lobe i son numero dans le vecteur sommet cela sert  ce que les points du vecteur sommet, 
%la feuille dpli corresponent bien  ceux de vec qui les reprsentent la feuille plie 
% corresp_sec{i,k} fait correspondre  une nervure secondaire
% (gauche si k=2, droite si k=1) du lobe i, l'indice du
% noeux correspondant quand on assemble la gauche et la
% droite dans abscisse_pli
%creux_indice(i) est le numero du creux i dans sommet
%nervure_indice(i) est le numero de la pointe i dans sommet 
%decalage pour dessiner centre des nervure en dessous du centre de la feuille 


  
         
%figure(N)

hold on
l=length(principale{1}(1,:));
% angle_successif  partir des angles entre les creux et les nervures
% successives en angle de pli
if isempty(principale{2})==0
[alpha_creux,alpha_nerv]=angle_successif(principale);
else 
    alpha_nerv=0;
end
s=length(angle_pli);
longueur_nervure=principale{1}(2,:);

for i=1:l
    if i<=s
        if isempty(angle_pli{i})==0
            %Cas o il y a des nervures secondaires le long du lobe i
            [nervure_plie_i,creux_plie_i,pointe_plie_i]=plieur_globale(abscisse_pli{i}',abs(angle_pli{i}),longueur_pli{i},alpha_nerv(i),'b',decalage);
            % nervure_plie coordonne des nervure  dessiner idem(
            % creux_plie avec les creux et pointes_plie)
            nervure_plie{i}=nervure_plie_i;
            % seco{i,k} creux successif du lobe i une fois pli si k=1, ou
            % pointe successive si k=2
            seco{i,1}=creux_plie_i;
            seco{i,2}=pointe_plie_i;
            
            % Idem avec les noeux le long de la nervure centrale
            secu{i,1}=nervure_plie_i(2:end,:);
            secu{i,2}=nervure_plie_i(2:end,:);
            
            % On met les fin des nervures pli dans vec  la mme place
            % qu'elles étaient dans sommet quand elles taienté dééplies
            vec(nervure_indice(i),:)=nervure_plie_i(end,:);
        else
            %Cas o il n'y a pas de nervures secondaires le long du lobe i
            vec(nervure_indice(i),1)=cos(alpha_nerv(i))*longueur_nervure(i);
            vec(nervure_indice(i),2)=sin(alpha_nerv(i))*longueur_nervure(i);
            nervure_plie{i}=vertcat([0 0],vec(nervure_indice(i),:));
            plot([0 vec(nervure_indice(i),1)]+decalage,[0  vec(nervure_indice(i),2)],'b','LineWidth',3)
        end
    else
         %Cas o il n'y a pas de nervures secondaires le long du lobe i et
         %il n'y en a pas non plus dans les lobes suivants 
        vec(nervure_indice(i),1)=cos(alpha_nerv(i))*longueur_nervure(i);
        vec(nervure_indice(i),2)=sin(alpha_nerv(i))*longueur_nervure(i);
        nervure_plie{i}=vertcat([0 0],vec(nervure_indice(i),:));
        plot([0 vec(nervure_indice(i),1)]+decalage,[0  vec(nervure_indice(i),2)],'b','LineWidth',3)
    end
end
% centre_vec = noeud de raccord entre les pointes et les creux une fois plie
centre_vec=0*vec;
[vec,centre_vec]=correspondance(seco,secu,corresp_sec,sec,vec,centre_vec);
[s1,s2]=size(sec);
if isempty(principale{2})==0
longueur_creux=principale{2}(2,:);

for i=1:length(creux_indice)
    vec(creux_indice(i),1)=cos(alpha_creux(i))*longueur_creux(i);
    vec(creux_indice(i),2)=sin(alpha_creux(i))*longueur_creux(i);
    plot([0 vec(creux_indice(i),1)]+decalage,[0  vec(creux_indice(i),2)],'k','LineWidth',3)
end

end

vec=vertcat([0 0],vec,[0 0]);
centre_vec=vertcat([0 0],centre_vec,[0 0]);


function [alpha_creux,alpha_nerv]=angle_successif(principale)
angle_nervure=principale{1}(1,:);
angle_creux=principale{2}(1,:);
l=length(angle_creux);
angle(1+2*(0:l-1))=angle_creux-angle_nervure(1:end-1);
angle(2*(1:l))=angle_nervure(2:end)-angle_creux;
angle_final=cumsum(angle.*(-1).^(1:2*l));
alpha_creux=angle_final(1+2*(0:l-1));
alpha_nerv=horzcat(0,angle_final(2*(1:l)));
if alpha_creux(1)>0
alpha_creux=-alpha_creux;
alpha_nerv=-alpha_nerv;
end

function [vec,centre_vec]=correspondance(seco,secu,corresp_sec,sec,vec,centre_vec)
[s1,s2]=size(sec);
for i=1:s1
    for j=1:s2
        if isempty(sec{i,j})==0
            %sec{i,j}(k,:) est le numero dans le vecteur sommet des pointes
            %successives si k=2 ou des creux si k=1  gauche si j=2 et  droite si j=1
            %du i me lobes
            % corresp_sec{i,j} fait correspondre  une nervure secondaire
            % (gauche si j=2, droite si j=1) du lobe i, l'indice du
            % noeux correspondant quand on assemble la gauche et la
            % droite le long de la nervure principale ordonne selon
            % l'abscisse de leur nouex le  long de cette nervure
            % seco{i,k} creux successif le long du lobe i une fois pli si k=1, ou
            % pointe successive si k=2
            vec(sec{i,j}(1,:),:)=seco{i,1}(corresp_sec{i,j},:);
            vec(sec{i,j}(2,:),:)=seco{i,2}(corresp_sec{i,j},:);
            centre_vec(sec{i,j}(1,:),:)=secu{i,1}(corresp_sec{i,j},:);
            centre_vec(sec{i,j}(2,:),:)=secu{i,2}(corresp_sec{i,j},:);
        end
    end
end
