# Supplementary material for: A Global Regulation Inducing the Shape of Growing Folded Leaves
Source: PLoS One. 2009 Nov 23;4(11):e7968. doi: 10.1371/journal.pone.0007968 (PMC2776983; doi:10.1371/journal.pone.0007968)
Supplement: File S1 — Data & Software (2.38 MB ZIP) [file pone.0007968.s001.zip › Supporting Information/figure 6 and 9 - Folding and data/plie_N_lobes.m]

function correction=plie_N_lobes(gauche,creux_gauche,droit,creux_droit,nervure,creux,contour)
% "gauche,creux_gauche,droite,creux_droite,nervure,creux" : Data of the leaf. Use
% prog_nervure_seul to get it.


% "bout_a_bout_N_lobes2" transforms the data. It takes the extremity of vein
% and sinus and order them in one vector which runs along the contour of the leaf.

[sommet,centre_sommet,sec,creux_ind,nervure_ind]=bout_a_bout_N_lobes2(gauche,creux_gauche,droit,creux_droit,nervure,creux);

% "donne_feuille_N_lobes" : angle = Give angles between veins and sinuses.
% longueur = lengths of veins and sinuses.
% abscisse = abscissas of the begin of secondary veins and sinuses along the main vein.

[angle,longueur,abscisse]=donne_feuille_N_lobes(gauche,creux_gauche,droit,creux_droit,nervure);

% "structure_pliable_N_lobes" transforms precedent information into something
% that "plie2" can fold. Each main lobe can now be folded independently.

[abscisse_pli,angle_pli,longueur_pli,corresp_sec]=structure_pliable_N_lobes(abscisse,longueur,angle);

% "N_lobes" : Give successive angle between main veins and main sinuses. You can
% refold the main lobes alltogether.

principale=N_lobes(creux',nervure');

% "corrige_angle" : put back angles between -pi and pi.

angle_pli=corrige_angle(angle_pli);

% "pli2" : Fold each main lobes independantly and then all together.

[vec,centre_vec]=plie2(principale,abscisse_pli,angle_pli,longueur_pli,sec ,corresp_sec,creux_ind,nervure_ind);

centre=nervure{1}(1,:);
sommet=vertcat(centre,sommet,centre);
centre_sommet=vertcat(centre,centre_sommet,centre);

% "decompose_contour6" : Program which decompose the contour in part between each successive lobes
% and sinus.

[coefficient2,sommet2,contour2]=decompose_contour6(contour,sommet,centre_sommet);


% Fold the leaf with its contour.

dessin_contour_plie(coefficient2,vec,centre_vec,0);
