# Supplementary material for: A Global Regulation Inducing the Shape of Growing Folded Leaves
Source: PLoS One. 2009 Nov 23;4(11):e7968. doi: 10.1371/journal.pone.0007968 (PMC2776983; doi:10.1371/journal.pone.0007968)
Supplement: File S1 — Data & Software (2.38 MB ZIP) [file pone.0007968.s001.zip › Supporting Information/figure 6 and 9 - Folding and data/plie_N_lobes_sans_contour.m]

function plie_N_lobes_sans_contour(gauche,creux_gauche,droite,creux_droite,nervure,creux,decalage,N)
% gauche,creux_gauche,droite,creux_droite,nervure,creux : obtenu avec le
% dossier saisie il faut changer les noms
% decalage : sert ˆ recaler le debut de la feuille pliŽ sur celui de la
% feuille dŽpliŽe

% bout_a_bout_N_lobes2 transforme les donnees prend les pointes des nervure
% et des creux et les ordonne en un seul vecteur qui fait le tour de la
% feuille
[sommet,centre_sommet,sec,creux_ind,nervure_ind]=bout_a_bout_N_lobes2(gauche,creux_gauche,droite,creux_droite,nervure,creux);

% Donne les angles des nervures et des creux secondaire aux nervures
% principales ; les longueurs les abscisses le long de la nervure
[angle,longueur,abscisse]=donne_feuille_N_lobes(gauche,creux_gauche,droite,creux_droite,nervure);

% Transforme les informations prŽcŽdentes en information utilisable pour
% par le programme plie2 qui plie les plie secondaire le long des nervures
[abscisse_pli,angle_pli,longueur_pli,corresp_sec]=structure_pliable_N_lobes(abscisse,longueur,angle);

% Donne les angles successifs des creux et nervures principales
principale=N_lobes(creux',nervure');
angle_pli=corrige_angle(angle_pli);
%Programme qui plie
[vec,centre_vec]=plie2(principale,abscisse_pli,angle_pli,longueur_pli,sec ,corresp_sec,creux_ind,nervure_ind,decalage,N);

centre=nervure{1}(1,:);
sommet=vertcat(centre,sommet,centre);
centre_sommet=vertcat(centre,centre_sommet,centre);

% Programme qui decompose le contour par rapport aux position des pointes
% et des creux
[coefficient2,sommet2,contour2]=decompose_contour5(sommet,sommet,centre_sommet);

%figure(N)
%vec est le vecteur des pointes et creux successifs une fois pliŽ
%coefficient exprime le contour en fonction d'une pointe et du creux qui
%la suit
dessin_contour_plie(coefficient2,vec,centre_vec,decalage);
