# Supplementary material for: A Global Regulation Inducing the Shape of Growing Folded Leaves
Source: PLoS One. 2009 Nov 23;4(11):e7968. doi: 10.1371/journal.pone.0007968 (PMC2776983; doi:10.1371/journal.pone.0007968)
Supplement: File S1 — Data & Software (2.38 MB ZIP) [file pone.0007968.s001.zip › Supporting Information/figure 6 and 9 - Folding and data/plieur_globale.m]

function   [nervure,creux,pointe]=plieur_globale(abscisse,angle,longueur,a_initiale,couleur,decalage)
% This program find the nearest flat-foldable solution from the measurement and then
% fold it.

% Delta est l'ecart entre deux noeux successif le long de la nervure
% principale on rajoute un noeud en 0
DELTA=vertcat(abscisse(1),diff(abscisse));
long=abscisse(end);

%difference = angle entre le creux et la nervure secondaire
difference=angle(:,2)-angle(:,1);

%angle_pente =angle de la nervure centrale courbé par les plis secondaires
% a_initiale angle de départ de la nervure centrale avant qu'elle ne soit
% pliée


angle_pente=zeros(length(abscisse),1);
angle_pointe=zeros(length(abscisse)-1,1);
angle_creux=zeros(length(abscisse)-1,1);
angle_pente(1)=a_initiale;
i=1;

% Calcul of the nearest flat-foldable solution from the measurement
while i<=length(difference)
  % voir schema
  
    alpha=angle(i,1);
    beta=difference(i);
    gamma=angle(i,3);
    delta=2*pi-alpha-beta-gamma;
    
    alpha_=(pi+alpha-delta)/2;
    beta_=(pi+beta-gamma)/2;
    
    a_pointe=beta_;
    a_creux=alpha_;

    angle_pente(i+1)=angle_pente(i)-a_pointe;

    %angle de la pointe parrapport à l'horizontale
    angle_pointe(i)=angle_pente(i+1)+a_pointe-a_creux;

    %angle du creux par rapport à l'horizontale
    angle_creux(i)=angle_pente(i+1)-a_creux;

    i=i+1;
end

% Folding
%position des noeux de la nervure centrale
nervure(:,1)=vertcat(0,cumsum(cos(angle_pente).*DELTA));
nervure(:,2)=vertcat(0,cumsum(sin(angle_pente).*DELTA));

%position des pointes
pointe(:,1)=nervure(2:end-1,1)+longueur(:,2).*cos(angle_pointe);
pointe(:,2)=nervure(2:end-1,2)+longueur(:,2).*sin(angle_pointe);

%position des creux
creux(:,1)=nervure(2:end-1,1)+longueur(:,1).*cos(angle_creux);
creux(:,2)=nervure(2:end-1,2)+longueur(:,1).*sin(angle_creux);

dessine_pli(nervure,pointe,creux,couleur,decalage)

axis equal

%dessine_feuille_plate(abscisse,angle,longueur)
%axis equal
