# Supplementary material for: A Global Regulation Inducing the Shape of Growing Folded Leaves
Source: PLoS One. 2009 Nov 23;4(11):e7968. doi: 10.1371/journal.pone.0007968 (PMC2776983; doi:10.1371/journal.pone.0007968)
Supplement: File S1 — Data & Software (2.38 MB ZIP) [file pone.0007968.s001.zip › Supporting Information/figure 6 and 9 - Folding and data/prog_nervure_seul.m]

hold on
i=0;
k=0;
xmin=0;
ymin=0;
init=gcf;
n=gcf+1;
while (k~=8)
    k = menu('type de nervure','nervure principale','creux principale','secondaire gauche','creux gauche','secondaire droite','creux droit','zoom','fin','dezoom','efface');
    switch k
        case 1
            i=i+1;
            p=ginput;
            nervure{i}(:,1)=p(:,1)+xmin;
            nervure{i}(:,2)=p(:,2)+ymin;
            jd=0;
            jg=0;
            jcg=0;
            jcd=0;
            jcp=0;
            n=gcf;
            figure(init)
            plot(p(:,1)+xmin,p(:,2)+ymin,'-*')
            figure(n)
            hold on
            plot(p(:,1),p(:,2),'-*')

        case 2
            jcp=jcp+1;
            p=ginput;
            creux{i}(:,1)=p(:,1)+xmin;
            creux{i}(:,2)=p(:,2)+ymin;
            n=gcf;
            figure(init)
            plot(p(:,1)+xmin,p(:,2)+ymin,'c-*')
            figure(n)
            hold on
            plot(p(:,1),p(:,2),'c-*')

        case 3
            jd=jd+1;
            p=ginput;
            droit{i,jd}(:,1)=p(:,1)+xmin;
            droit{i,jd}(:,2)=p(:,2)+ymin;
            n=gcf;
            figure(init)
            plot(p(:,1)+xmin,p(:,2)+ymin,'r-*')
            figure(n)
            plot(p(:,1),p(:,2),'r-*')
        case 4
            jcd=jcd+1;
            p=ginput;
            creux_droit{i,jcd}(:,1)=p(:,1)+xmin;
            creux_droit{i,jcd}(:,2)=p(:,2)+ymin;
            n=gcf;
            figure(init)
            plot(p(:,1)+xmin,p(:,2)+ymin,'y-*')
            figure(n)
            plot(p(:,1),p(:,2),'y-*')
        case 5
            jg=jg+1;
            p=ginput;
            gauche{i,jg}(:,1)=p(:,1)+xmin;
            gauche{i,jg}(:,2)=p(:,2)+ymin;
            n=gcf;
            figure(init)
            plot(p(:,1)+xmin,p(:,2)+ymin,'k-*')
            figure(n)
            plot(p(:,1),p(:,2),'k-*')
        case 6
            jcg=jcg+1;
            p=ginput;
            creux_gauche{i,jcg}(:,1)=p(:,1)+xmin;
            creux_gauche{i,jcg}(:,2)=p(:,2)+ymin;

            n=gcf;
            figure(init)
            plot(p(:,1)+xmin,p(:,2)+ymin,'m-*')
            figure(n)
            plot(p(:,1),p(:,2),'m-*')
        case 7
            vec=getrect;
            xmin=vec(1);
            ymin=vec(2);
            largeur=vec(3);
            hauteur=vec(4);
            figure(n)

            imagesc(im1(ymin:ymin+hauteur,xmin:xmin+largeur,:))
            hold on
            axis equal
        case 8
            close(n)
            xmin=0;
            ymin=0;

        case 9
            switch dernier
                case 1
                    nervure{i}=[];
                    i=i-1;
                case 2
                    creux{i,jcp}=[];
                    jcp=jcp-1;
                case 3
                    droit{i,jd}=[];
                    jd=jd-1;
                case 6
                    creux_droit{i,jcd}=[];
                    jcd=jcd-1;
                case 5
                    gauche{i,jg}=[];
                    jg=jg-1;
                case 6
                    creux_gauche{i,jcg}=[];
                    jcg=jcg-1;
            end
    end
    dernier=k;
end
