# Supplementary material for: A Global Regulation Inducing the Shape of Growing Folded Leaves
Source: PLoS One. 2009 Nov 23;4(11):e7968. doi: 10.1371/journal.pone.0007968 (PMC2776983; doi:10.1371/journal.pone.0007968)
Supplement: File S1 — Data & Software (2.38 MB ZIP) [file pone.0007968.s001.zip › Supporting Information/figure 6 and 9 - Folding and data/projette_sur_ligne_brise.m]

function [abscisse,indice]=projette_sur_ligne_brise(ligne,point)
longueur_tot=vertcat(0,cumsum(sum(diff(ligne).^2,2).^0.5));

for j=1:size(point,1)

for i=1:size(ligne,1)-1
   [d,d_lin]=distance_point_segment(point(j,:),ligne(i:i+1,:));
   D(i)=d;
   D_lin(i)=d_lin;
end

[mi,indice]=min(D);
abscisse(j)=(D_lin(indice)+longueur_tot(indice))/longueur_tot(end);
end
