# Supplementary material for: A Global Regulation Inducing the Shape of Growing Folded Leaves
Source: PLoS One. 2009 Nov 23;4(11):e7968. doi: 10.1371/journal.pone.0007968 (PMC2776983; doi:10.1371/journal.pone.0007968)
Supplement: File S1 — Data & Software (2.38 MB ZIP) [file pone.0007968.s001.zip › Supporting Information/figure 6 and 9 - Folding and data/structure_pliable.m]

%function st=structure_pliable
% Rassemblement des abscisses des nervures de gauche (1)  et de droite (2)
for k=15:19
    for i=1:3

        if (i<=size(abscisse_n3{k,1},1))&(i<=size(abscisse_n3{k,2},1))

            abscisse_pl=horzcat(abscisse_n3{k,1}(i,(abscisse_n3{k,1}(i,:)>0)),abscisse_n3{k,2}(i,(abscisse_n3{k,2}(i,:)>0)));
            lo=length(abscisse_n3{k,1}(i,(abscisse_n3{k,1}(i,:)>0)));
            [abscisse_ordonne,ordre]=sort(abscisse_pl);
            abscisse_pli{k,i}=abscisse_ordonne*longueur2{k,1}{3}(i);
            abscisse_pli{k,i}(end+1)=longueur2{k,1}{3}(i);
            l_ab=length(abscisse_ordonne);
           
            for j=1:l_ab
                if ordre(j)>lo
                    angle_pli{k,i}(j,1)=angle2{k,2}{1}(i,ordre(j)-lo);
                    angle_pli{k,i}(j,2)=angle2{k,2}{2}(i,ordre(j)-lo);
                    longueur_pli{k,i}(j,1)=longueur2{k,2}{1}(i,ordre(j)-lo);
                    longueur_pli{k,i}(j,2)=longueur2{k,2}{2}(i,ordre(j)-lo);
                    corresp_sec{k}{i,2}(1,ordre(j)-lo)=j;
              
                    
                else
                    angle_pli{k,i}(j,1)=angle2{k,1}{1}(i,ordre(j));
                    angle_pli{k,i}(j,2)=angle2{k,1}{2}(i,ordre(j));
                    longueur_pli{k,i}(j,1)=longueur2{k,1}{1}(i,ordre(j));
                    longueur_pli{k,i}(j,2)=longueur2{k,1}{2}(i,ordre(j));
                    corresp_sec{k}{i,1}(1,ordre(j))=j;
                    
                end
            end
   
        elseif (i<=size(abscisse_n3{k,1},1))&not((i<=size(abscisse_n3{k,2},1)))
            abscisse_pli{k,i}=abscisse_n3{k,1}(i,(abscisse_n3{k,1}(i,:)>0))*longueur2{k,1}{3}(i);
            abscisse_pli{k,i}(end+1)=longueur2{k,1}{3}(i);
            angle_pli{k,i}(:,1)=angle2{k,1}{1}(i,:);
            angle_pli{k,i}(:,2)=angle2{k,1}{2}(i,:);
            longueur_pli{k,i}(:,1)=longueur2{k,1}{1}(i,:);
            longueur_pli{k,i}(:,2)=longueur2{k,1}{2}(i,:);
            corresp_sec{k}{i,1}(1,:)=1:length(abscisse_pli{k,i})-1;
           
       
        elseif (i<=size(abscisse_n3{k,2},1))&not(i<=size(abscisse_n3{k,1},1))
            abscisse_pli{k,i}=abscisse_n3{k,2}(i,(abscisse_n3{k,2}(i,:)>0))*longueur2{k,2}{3}(i);
            abscisse_pli{k,i}(end+1)=longueur2{k,2}{3}(i);
            angle_pli{k,i}(:,1)=angle2{k,2}{1}(i,:);
            angle_pli{k,i}(:,2)=angle2{k,2}{2}(i,:);
            longueur_pli{k,i}(:,1)=longueur2{k,2}{1}(i,:);
            longueur_pli{k,i}(:,2)=longueur2{k,2}{2}(i,:);
            corresp_sec{k}{i,2}(1,:)=1:length(abscisse_pli{k,i})-1;
         
     
        end
    end
end
