# Supplementary material for: A Global Regulation Inducing the Shape of Growing Folded Leaves
Source: PLoS One. 2009 Nov 23;4(11):e7968. doi: 10.1371/journal.pone.0007968 (PMC2776983; doi:10.1371/journal.pone.0007968)
Supplement: File S1 — Data & Software (2.38 MB ZIP) [file pone.0007968.s001.zip › Supporting Information/figure 6 and 9 - Folding and data/structure_pliable_N_lobes.m]

function [abscisse_pli,angle_pli,longueur_pli,corresp_sec]=structure_pliable_N_lobes(abscisse,longueur,angle)
% Il faut rassembler les nervures secondaire de gauche et de droite en un
% seul vecteur pour plier. On les intercale dans l'ordre de leurs abscisses
% le long de la nervure principale

% initialisation
abscisse_pli=[];
angle_pli=[];
longueur_pli=[];
corresp_sec=[];

% programme
N=size(longueur{1}{3},2);
for i=1:N
    %abscisse{1}=nervure secondaire de droite
    %abscisse{2}= nervure secondaire de gauche
    if (i<=size(abscisse{1},1))&(i<=size(abscisse{2},1))
        %cas ou le lobe i a des nervures secondaire  gauche et  droite
        % on rassemble les abscisses dans un seul vecteur
        abscisse_pl=horzcat(abscisse{1}(i,(abscisse{1}(i,:)>0)),abscisse{2}(i,(abscisse{2}(i,:)>0)));
        lo=length(abscisse{1}(i,(abscisse{1}(i,:)>0)));
        % On ordonne les abscisses
        [abscisse_ordonne,ordre]=sort(abscisse_pl);
        % On transforme les abscisses en abscisses absolu en multipliant
        % par la longueur totale de la nervure
        abscisse_pli{i}=abscisse_ordonne*longueur{1}{3}(i);
        % on rajoute la pointe da la nervure aprs les dbut des nervures secondaires  la nervure plie
        abscisse_pli{i}(end+1)=longueur{1}{3}(i);
        l_ab=length(abscisse_ordonne);

        % on parcourt le vecteur des abscisse
        for j=1:l_ab
            if ordre(j)>lo
                % Premier cas j eme noeux correspond  une nervure secondaire de gauche
                %angle de creux du lobe i et du j me
                %noeux= angle{2}{1}(i,ordre(j)-lo)
                angle_pli{i}(j,1)=angle{2}{1}(i,ordre(j)-lo);
                %angle de nervure du lobe i et du j me
                %noeux= angle{2}{1}(2,ordre(j)-lo)
                angle_pli{i}(j,2)=angle{2}{2}(i,ordre(j)-lo);
                %angle dont tourne la nervure du lobe i au j ème noeud
                angle_pli{i}(j,3)=angle{2}{4}(i,ordre(j)-lo);

                % Pareil pour les longueur
                longueur_pli{i}(j,1)=longueur{2}{1}(i,ordre(j)-lo);
                longueur_pli{i}(j,2)=longueur{2}{2}(i,ordre(j)-lo);
                % corresp_sec{i,k} fait correspondre  une nervure secondaire
                % (gauche si k=2, droite si k=1) du lobe i, l'indice du
                % noeux correspondant quand on assemble la gauche et la
                % droite dans abscisse_pli
                corresp_sec{i,2}(1,ordre(j)-lo)=j;

            else
                % Premier cas j eme noeux correspond  une nervure
                % secondaire de droite
                angle_pli{i}(j,1)=angle{1}{1}(i,ordre(j));
                angle_pli{i}(j,2)=angle{1}{2}(i,ordre(j));

                %angle dont tourne la nervure du lobe i au j ème noeud
                angle_pli{i}(j,3)=angle{1}{4}(i,ordre(j));

                longueur_pli{i}(j,1)=longueur{1}{1}(i,ordre(j));
                longueur_pli{i}(j,2)=longueur{1}{2}(i,ordre(j));
                corresp_sec{i,1}(1,ordre(j))=j;

            end
        end

    elseif (i<=size(abscisse{1},1))&not((i<=size(abscisse{2},1)))
        % Cas pas de nervure secondaire gauche
        abscisse_pli{i}=abscisse{1}(i,(abscisse{1}(i,:)>0))*longueur{1}{3}(i);
        abscisse_pli{i}(end+1)=longueur{1}{3}(i);
        angle_pli{i}(:,1)=angle{1}{1}(i,abscisse{1}(i,:)>0);
        angle_pli{i}(:,2)=angle{1}{2}(i,abscisse{1}(i,:)>0);
        angle_pli{i}(:,3)=angle{1}{4}(i,abscisse{1}(i,:)>0);
        longueur_pli{i}(:,1)=longueur{1}{1}(i,abscisse{1}(i,:)>0);
        longueur_pli{i}(:,2)=longueur{1}{2}(i,abscisse{1}(i,:)>0);
        corresp_sec{i,1}(1,:)=1:length(abscisse_pli{i})-1;


    elseif (i<=size(abscisse{2},1))&not(i<=size(abscisse{1},1))
        % Cas pas de nervure secondaire droite
        abscisse_pli{i}=abscisse{2}(i,(abscisse{2}(i,:)>0))*longueur{2}{3}(i);
        abscisse_pli{i}(end+1)=longueur{2}{3}(i);
        angle_pli{i}(:,1)=angle{2}{1}(i,(abscisse{2}(i,:)>0));
        angle_pli{i}(:,2)=angle{2}{2}(i,(abscisse{2}(i,:)>0));
        angle_pli{i}(:,3)=angle{2}{4}(i,abscisse{2}(i,:)>0);
        longueur_pli{i}(:,1)=longueur{2}{1}(i,(abscisse{2}(i,:)>0));
        longueur_pli{i}(:,2)=longueur{2}{2}(i,(abscisse{2}(i,:)>0));
        corresp_sec{i,2}(1,:)=1:length(abscisse_pli{i})-1;


    end
end
