# Supplementary material for: A Global Regulation Inducing the Shape of Growing Folded Leaves
Source: PLoS One. 2009 Nov 23;4(11):e7968. doi: 10.1371/journal.pone.0007968 (PMC2776983; doi:10.1371/journal.pone.0007968)
Supplement: File S1 — Data & Software (2.38 MB ZIP) [file pone.0007968.s001.zip › Supporting Information/figure 6 and 9 - Folding and data/systematiquebis.m]

 function [angle,longueur,abscisse_n]=systematiquebis(V_nerv,V_creux,V_principale)
    
    [angle_p,longueur_p]=angle_longueur_principale(V_principale);
    [angle_n,longueur_n,abscisse_n,angle_prin,angle_prin_prin]=angle_longueurbis(V_nerv,V_principale,angle_p);
    [angle_c,longueur_c,abscisse_c,angle_prin,angle_prin_prin]=angle_longueurbis(V_creux,V_principale,angle_p);
    
    angle{1}=angle_c;
    angle{2}=angle_n;
    angle{3}=angle_prin;
    angle{4}=angle_prin_prin;
    
    longueur{1}=longueur_c;
    longueur{2}=longueur_n;
    longueur{3}=longueur_p;
    
    
