# Supplementary material for: A Global Regulation Inducing the Shape of Growing Folded Leaves
Source: PLoS One. 2009 Nov 23;4(11):e7968. doi: 10.1371/journal.pone.0007968 (PMC2776983; doi:10.1371/journal.pone.0007968)
Supplement: File S1 — Data & Software (2.38 MB ZIP) [file pone.0007968.s001.zip › Supporting Information/figure 6 and 9 - Folding and data/zoom_pratique.m]

function =zoom_pratique(im,ind_zoom,xmin,ymin)
            vec=getrect;
            xmin=vec(1);
            ymin=vec(2);
            largeur=vec(3);
            hauteur=vec(4);
            figure(n)

            imagesc(b(ymin:ymin+hauteur,xmin:xmin+largeur,:))
  hold on
  axis equal
